# Supplementary material for: Chameleon-inspired tunable multi-layered infrared-modulating system via stretchable liquid metal microdroplets in elastomer film
Source: Nat Commun. 2024 Jun 26;15:5395. doi: 10.1038/s41467-024-49849-y (PMC11208509; doi:10.1038/s41467-024-49849-y)
Supplement: Supplementary file 10 — Source Data [file 41467_2024_49849_MOESM10_ESM.xlsx]

## Sheet: Figure 2c
1:0			1:2			1:4			1:6			1:8			1:10
areal strain (x100%)	temperature (℃)	error bar (℃)	areal strain (x100%)	temperature (℃)	error bar (℃)	areal strain (x100%)	temperature (℃)	error bar (℃)	areal strain (x100%)	temperature (℃)	error bar (℃)	areal strain (x100%)	temperature (℃)	error bar (℃)	areal strain (x100%)	temperature (℃)	error bar (℃)
15	72.5	0.1	15	60.2	2	15	52.1	1.1	15	44.3	0.5	15	41.9	0.2	15	41.5	0.5
12.2231	72.4	0	12.2231	60.6	1.6	12.2231	52.7	1.2	12.2231	44.5	0.7	12.2231	42.2	0.4	12.2231	41.8	0.4
10.1111	72.3	0.1	10.1111	61.2	1.7	10.1111	52.9	0.9	10.1111	45.1	0.7	10.1111	42.6	0.6	10.1111	41.9	0.7
8.76563	72	0.2	8.76563	61.6	1.5	8.76563	53.6	1.2	8.76563	46.2	0.7	8.76563	43.9	0.6	7.16327	43.1	0.5
8	72.7	0.1	7.16327	62.4	1.9	7.16327	54.3	1.1	7.16327	47.9	0.6	6.11111	45.3	0.5	6.11111	44	0.5
7.16327	72.6	0.2	6.11111	63.1	1.9	6.11111	55.2	0.7	6.11111	48.9	0.5	5.25	49	0.4	5.25	45.9	0.5
6.43802	72.3	0.2	5.25	63.9	1	5.25	56.8	0.9	5.25	50.9	0.9	4.16529	50.4	0.5	4.16529	49.7	0.4
5.25	72.6	0.1	4.16529	64.8	0.8	4.16529	58.8	0.8	4.16529	52.9	1	3.59184	51.7	0.6	3	52.6	0.3
4.32544	72.6	0	3	65.8	0.6	3.34028	60.1	0.9	3.93827	53.8	0.8	3	53.5	0.5	2.30579	54.8	0.4
3.59184	72.4	0.3	2.69822	66	1	3	61.2	0.8	3.59184	54.7	0.6	1.77778	58.4	0.4	1.77778	56.3	0.4
3	72.6	0.1	2.30579	66.4	0.7	2.18878	62.6	0.6	2.30579	57.4	0.4	1.36686	60.3	0.4	1.49307	57	0.3
2.30579	72.6	0.2	1.36686	67.4	0.6	1.36686	64.2	0.5	1.77778	59.9	0.3	1.04082	61.5	0.2	1.36686	57.3	0.5
1.77778	72	0.1	0.5625	68.5	0.6	0.5625	66.5	0.2	1.36686	62.1	0.4	0.77778	61.9	0.2	1.04082	58.3	0.4
1.36686	72.6	0.1	0.10803	69.3	0.2	0.38408	67.8	0.3	0.23457	66.5	0.2	0.23457	64.8	0.3	0.77778	58.8	0.5
0.77778	72.4	0.1	0	70.1	0.2	0.23457	68.6	0.2	0	68.6	0.2	0	65.9	0.1	0.5625	59.6	0.2
0	72.2	0.1				0	70.1	0.1							0.23457	61.4	0.1
															0.10803	62.6	0.1
															0	63.3	0.1

## Sheet: Figure 2d
wavelength (μm)	reflectance (%)-0%	reflectance (%)-137%	reflectance (%)-525%	reflectance (%)-1011%	reflectance (%)-1500%
14.4041	30.1	54.6482	71.5234	75.9427	80.2251
14.3642	30.7084	54.2906	71.1859	76.4917	80.0113
14.3245	31.1983	54.6345	71.8011	76.7416	79.8895
14.285	31.0683	54.6351	71.872	76.3225	79.8615
14.2458	30.5913	54.4029	71.6708	75.6432	79.7994
14.2068	30.4789	54.7403	71.8492	75.6939	79.4346
14.1679	30.8641	55.141	72.7721	76.9998	79.6643
14.1293	31.243	54.9821	72.6088	77.3547	80.2637
14.0909	31.6312	55.2795	72.1837	76.6306	80.1068
14.0528	31.8913	55.8992	72.1818	76.8419	79.5896
14.0148	32.5599	56.9087	72.5601	78.2008	80.3308
13.977	32.894	57.6707	72.1281	77.7392	80.6652
13.9394	32.1554	58.0497	71.8292	76.8413	80.2198
13.9021	32.143	57.6138	72.0313	77.267	79.6911
13.8649	32.1289	57.516	72.5009	78.008	79.0582
13.8279	32.4066	58.5285	73.4498	79.0168	79.0477
13.7911	32.2289	62.0452	79.1075	84.4339	78.9971
13.7546	32.2776	62.2921	79.3088	84.7548	79.4262
13.7182	32.7881	58.7927	72.4418	77.9873	79.4593
13.682	32.5749	57.9965	71.4544	76.1348	78.7395
13.646	31.7909	57.2779	71.5654	75.7145	78.2712
13.6102	31.1334	56.8165	71.4886	76.3983	77.936
13.5745	31.4134	56.9684	71.6548	77.0154	78.7734
13.5391	31.7091	56.8994	71.4471	76.3964	79.4566
13.5038	31.4914	56.2356	71.263	75.3369	79.4294
13.4687	31.2988	56.2429	72.3746	75.9684	79.4045
13.4338	31.3173	55.6464	72.8146	76.1924	79.9781
13.3991	31.4013	55.3276	72.0679	76.1636	79.5341
13.3646	30.9124	55.0464	71.3601	76.0673	79.3454
13.3302	30.305	54.4527	70.5316	75.4566	78.9093
13.2961	29.9528	54.1099	70.1559	75.0936	78.6507
13.2621	29.5873	54.0517	70.4219	75.3812	78.6457
13.2282	29.2703	53.8823	70.4125	75.2249	78.6077
13.1946	29.1997	53.8586	70.3696	74.9398	78.3914
13.1611	29.2136	53.6011	70.1355	74.5991	78.2276
13.1278	29.3112	53.1123	69.9537	74.6793	77.9409
13.0946	28.7855	52.5827	69.8564	74.5972	77.8848
13.0616	28.4527	51.8748	69.4748	74.8537	78.1896
13.0288	28.1674	51.237	69.2116	74.9643	77.7477
12.9962	27.5777	51.128	68.7777	74.5357	77.026
12.9637	26.7741	50.3797	67.9997	73.3244	76.6205
12.9313	26.6949	48.869	67.7284	73.2631	76.6957
12.8992	26.1731	47.7293	67.4657	73.5474	76.7486
12.8672	25.6177	46.7948	67.3632	73.1585	76.3975
12.8353	24.8553	45.0717	65.7917	70.255	74.2354
12.8036	23.7573	43.3676	62.7013	66.7134	70.9626
12.7721	23.2349	41.9042	61.5287	67.4728	72.8893
12.7407	22.5816	37.9617	59.0746	70.2401	73.3873
12.7095	22.2108	36.5902	57.548	68.9219	69.6231
12.6784	24.3185	36.983	57.1613	70.3543	70.5505
12.6475	25.7567	37.236	58.7669	71.7327	72.7465
12.6167	26.9936	35.8506	60.8135	70.1082	73.3677
12.5861	28.0743	34.2134	61.8069	69.4056	73.275
12.5556	29.1474	36.5915	62.7165	69.1259	73.3177
12.5253	30.3982	39.3767	63.221	69.8136	74.1362
12.4951	32.1238	40.9419	63.8937	71.3525	75.6107
12.4651	32.871	41.7521	65.3622	71.9083	76.1553
12.4352	33.2113	42.4825	66.6432	71.6939	76.2723
12.4054	33.3051	43.425	66.6766	71.8652	75.737
12.3758	33.1081	44.2162	66.4841	71.8377	75.3515
12.3463	32.7324	44.244	66.58	72.544	75.6863
12.317	32.3315	44.5694	67.2481	72.8914	76.0823
12.2878	31.6676	44.5224	67.1882	72.6291	75.6578
12.2588	31.0012	44.1298	66.7851	72.3661	75.2876
12.2299	30.9732	44.2885	67.1541	72.5639	75.6108
12.2011	31.1401	44.8902	67.1808	72.6601	76.1929
12.1725	31.2486	45.3638	66.8134	72.5685	76.5855
12.144	31.2392	46.0447	67.171	72.822	76.224
12.1156	30.9917	46.6895	67.4499	73.0337	76.1912
12.0873	30.8374	47.3133	67.9154	73.2394	76.5898
12.0592	30.7996	47.9223	68.3803	73.5812	76.4727
12.0312	30.7172	48.3512	68.583	73.8154	76.3739
12.0034	30.5296	48.8247	68.7338	73.8266	76.6172
11.9757	30.2629	49.5667	69.0462	74.2529	77.002
11.9481	29.8266	49.6833	69.1625	74.5802	77.0165
11.9206	29.6455	49.2061	69.1866	74.6781	77.1574
11.8933	29.6513	48.9071	69.1691	74.5197	77.1166
11.8661	29.6434	49.1973	69.2357	74.358	76.7252
11.839	29.4679	49.4986	69.2098	74.2943	76.5276
11.812	29.5795	49.8521	69.2256	74.4586	76.5925
11.7851	29.9546	50.1487	69.4784	74.7369	76.9256
11.7584	30.1081	50.3068	69.7468	74.7711	77.0332
11.7318	29.9707	50.3972	69.5512	74.3864	76.8715
11.7053	29.874	50.3626	69.5724	74.4815	76.8317
11.679	29.5223	50.1936	69.397	74.5436	76.5083
11.6527	28.9156	49.7893	69.1711	74.2884	76.0603
11.6266	28.4957	49.1499	68.9836	74.145	76.1706
11.6006	28.5531	48.8225	68.7083	74.0284	76.35
11.5747	28.4749	48.9665	68.4141	73.8345	76.3359
11.5489	28.4565	49.1009	68.2316	73.7933	76.5589
11.5233	28.4818	49.0871	68.1587	73.8049	76.9172
11.4977	28.8311	49.2727	68.8583	74.4459	76.425
11.4723	29.2696	49.5442	69.5367	74.8014	75.9149
11.4469	29.2529	49.7457	69.1044	74.18	76.0949
11.4217	29.3573	50.0073	68.7678	73.9728	76.3915
11.3966	29.6309	50.4911	68.9528	74.1542	76.5962
11.3716	29.8551	51.0971	69.261	74.2929	76.6227
11.3468	30.4134	51.7104	69.5681	74.6657	76.8876
11.322	31.0022	52.4013	69.6887	74.8252	77.0512
11.2973	31.4352	53.0598	69.7689	74.9191	77.0092
11.2728	31.9066	53.5167	70.0523	75.274	76.847
11.2483	32.226	53.9778	70.1762	75.3609	76.7052
11.224	32.3575	54.6951	70.13	75.3063	76.7366
11.1997	32.7266	55.1851	70.3541	75.264	76.8595
11.1756	33.0469	55.2922	70.4819	75.292	77.0097
11.1515	33.2481	55.5809	70.5442	75.5183	77.3445
11.1276	33.4746	55.7452	70.5352	75.585	77.4385
11.1038	33.7842	55.9312	70.6656	75.656	77.3353
11.0801	33.7427	56.2238	70.7428	75.684	77.2788
11.0564	33.6963	56.345	70.7137	75.7892	77.2791
11.0329	33.6049	56.3011	71.2872	75.9769	77.1716
11.0095	33.3575	56.2701	72.003	76.0808	77.003
10.9862	33.4459	56.3809	71.0625	75.6478	76.9783
10.9629	33.513	56.3521	70.6404	75.2061	76.9734
10.9398	33.6349	56.4618	70.5821	75.2581	76.9425
10.9168	33.7348	56.6812	70.8381	75.379	76.8007
10.8938	33.703	56.6767	70.9014	75.2176	76.6066
10.871	33.9343	56.7424	71.2174	75.2144	76.7278
10.8483	34.0285	56.7736	71.4083	75.2805	76.7996
10.8256	33.8593	56.8007	70.4394	75.0576	76.6549
10.8031	33.8095	56.8614	70.108	74.7487	76.2788
10.7806	33.7927	56.9169	70.0365	74.7473	76.3353
10.7582	33.7533	56.8684	69.8447	74.7066	76.4994
10.736	33.773	56.6116	70.0647	74.8777	76.7762
10.7138	33.8543	56.2184	70.3892	75.1998	76.6157
10.6917	33.6003	56.0431	70.1842	75.0868	76.2988
10.6697	33.2559	56.2556	69.9829	74.7516	76.2337
10.6478	33.1348	56.1883	69.7931	74.6725	76.3847
10.626	32.8719	55.9343	69.4817	74.5701	76.3984
10.6042	32.7146	55.7311	69.2801	74.4614	76.3804
10.5826	32.572	55.5507	69.2466	74.3472	76.2496
10.561	32.4334	55.4224	69.1435	74.293	76.0725
10.5396	32.1657	55.3174	69.0536	74.2453	75.877
10.5182	31.9721	55.0742	68.966	74.0298	75.8476
10.4969	31.744	54.7428	68.8858	73.8636	75.6844
10.4757	31.4294	54.5487	68.692	73.7437	75.663
10.4546	31.1658	54.3223	68.4861	73.72	75.4539
10.4335	30.9058	54.0632	68.3252	73.6869	75.2206
10.4126	30.6014	53.7097	68.1715	73.5107	75.2469
10.3917	30.2772	53.3117	68.0128	73.3681	75.3598
10.3709	30.0034	53.0391	67.908	73.334	75.1448
10.3502	29.7855	52.7779	67.6832	73.1022	74.8675
10.3296	29.434	52.4925	67.3967	72.7806	74.6592
10.3091	29.1044	52.2617	67.2613	72.656	74.6242
10.2886	28.7459	51.8546	67.1371	72.5111	74.3839
10.2683	28.4017	51.3113	66.8689	72.277	74.2449
10.248	28.044	50.9591	66.6836	72.148	74.1483
10.2278	27.6888	50.6247	66.4182	72	74.0426
10.2076	27.3293	49.8413	66.0994	71.7781	73.9506
10.1876	26.9337	49.1745	65.7944	71.5485	73.7717
10.1676	26.4068	48.6894	65.5494	71.2329	73.3556
10.1477	25.8814	47.9567	65.1254	70.8837	73.0759
10.1279	25.2795	47.1217	64.4845	70.5647	72.8063
10.1081	24.8061	46.3928	63.9571	70.144	72.5303
10.0885	24.3237	45.3085	63.5573	69.7216	72.0753
10.0689	23.8594	44.2112	62.9359	69.0899	71.6633
10.0494	23.3317	43.1607	62.3301	68.4645	71.2845
10.0299	22.7901	42.0226	61.7682	68.1047	71.0412
10.0106	22.2906	40.7407	61.2445	67.7235	70.6205
9.99127	21.696	39.6529	60.72	67.0262	70.0677
9.97205	21.503	38.2434	59.8166	66.4746	69.6008
9.95291	21.5604	36.8038	58.7288	65.8405	69.1204
9.93384	21.5236	35.6452	58.0774	65.1048	68.2695
9.91485	21.6456	34.6877	57.6898	64.6578	67.8845
9.89592	21.8382	34.0839	57.0387	64.6036	67.7595
9.87708	22.3162	33.7548	56.5081	64.5896	68.1462
9.85831	22.6872	33.5645	56.0264	64.0137	70.1771
9.83959	23.1568	33.6756	55.1917	62.9052	74.7846
9.82096	23.4641	33.8117	56.3832	63.9223	72.4623
9.80239	23.8742	33.9894	58.072	65.4598	68.7635
9.7839	24.0955	34.2119	58.4078	65.661	69.1338
9.76547	23.9375	34.5065	58.6246	65.705	69.3576
9.74712	23.8699	34.7553	58.894	65.923	69.639
9.72883	23.9248	34.8137	59.1758	66.3871	69.7369
9.71061	23.9473	34.889	59.5345	66.4694	69.7736
9.69246	24.0941	35.2194	59.897	66.5697	69.8368
9.67438	24.0306	35.4718	59.9893	66.6825	70.0676
9.65636	23.8617	35.5745	60.0239	66.8417	70.0029
9.63841	23.8464	35.5885	60.0753	66.8962	70.1037
9.62053	23.8969	35.6637	60.2584	67.1087	70.1721
9.60272	23.8379	35.7023	60.233	67.1122	70.3464
9.58496	23.7702	35.7224	60.3758	67.2066	70.4359
9.56728	23.6126	35.8877	60.6129	67.3122	70.5333
9.54967	23.4349	36.079	60.5773	67.2382	70.4775
9.53211	23.4379	36.0862	60.4704	67.1466	70.5461
9.51462	23.5458	36.0999	60.5571	67.2179	70.5417
9.49719	23.5281	36.0268	60.5384	67.1843	70.4549
9.47983	23.4263	35.9784	60.527	67.1944	70.3727
9.46253	23.3549	35.9212	60.4464	67.1337	70.3591
9.4453	23.3983	35.9016	60.3295	66.9676	70.2482
9.42812	23.3649	35.8143	60.3312	66.9304	70.274
9.41101	23.2927	35.7292	60.3634	66.9747	70.2813
9.39396	23.2234	35.7242	60.179	66.8697	70.1864
9.37698	23.0215	35.6986	60.0105	66.8495	70.1614
9.36004	22.8901	35.5911	59.9629	66.8381	70.1673
9.34318	23.1939	35.6767	60.1155	66.7738	69.9133
9.32637	23.3668	35.7587	59.992	66.6364	69.8269
9.30963	23.5652	35.7278	59.9047	66.6856	69.9433
9.29295	23.6673	35.6481	59.989	66.7848	69.9497
9.27633	23.7191	35.7081	60.0872	66.7562	69.8572
9.25977	23.9347	35.8749	60.0992	66.7132	69.8563
9.24325	24.1786	36.0451	60.0785	66.7319	69.9065
9.22681	24.4316	36.0951	60.1304	66.8295	70.0025
9.21042	24.9015	36.2957	60.3429	67.0596	70.1541
9.19409	25.2488	36.7686	60.5524	67.3206	70.4235
9.17781	25.6988	37.217	60.6763	67.4209	70.4897
9.1616	26.1423	37.4976	60.8596	67.4279	70.6212
9.14544	26.6086	37.8671	60.9792	67.5165	70.9526
9.12934	27.0544	38.4384	61.1965	67.7038	71.0654
9.11329	27.5595	39.1523	61.4547	68.108	71.1117
9.09731	27.9644	39.6186	61.6442	68.4475	71.3016
9.08137	28.3941	39.9908	62.3892	68.8308	71.6533
9.0655	28.7067	40.5722	62.7054	69.0056	71.8833
9.04968	28.9137	41.1635	62.9007	69.2373	71.8734
9.03391	28.8819	41.6062	63.0628	69.4197	71.7865
9.01821	29.064	41.9789	63.3264	69.6089	71.9436
9.00255	28.9847	42.2741	63.5213	69.6902	72.0854
8.98695	28.8855	42.7367	63.7366	69.7762	72.1767
8.97139	29.3265	43.2207	64.0787	69.9462	72.7032
8.9559	29.5629	43.5872	64.3675	70.2932	72.8863
8.94046	29.4886	43.7706	64.5708	70.4796	72.9178
8.92507	29.5141	44.0182	64.8972	70.6798	73.0408
8.90973	29.5348	44.2442	65.117	70.8488	73.1691
8.89445	29.5774	44.4802	65.329	71.0564	73.14
8.87922	29.621	44.9024	65.5538	71.1982	73.2912
8.86405	29.6046	45.3343	65.7477	71.3287	73.5248
8.84892	29.8342	45.6319	65.9737	71.5044	73.7423
8.83384	30.052	45.9305	66.0031	71.6273	73.7893
8.81882	30.2663	46.2796	65.8733	71.5328	73.66
8.80385	30.3796	46.5823	66.2075	71.7202	73.6263
8.78893	30.4053	46.5258	66.6421	72.056	73.8933
8.77405	30.5272	46.7259	66.6989	72.1903	74.091
8.75924	30.6409	47.0669	66.6765	72.1384	74.115
8.74446	30.7886	47.3561	66.791	72.122	74.073
8.72974	30.931	47.5064	66.9225	72.2168	74.2228
8.71507	31.1314	47.6811	66.9938	72.3852	74.2786
8.70045	31.2376	47.9317	67.1134	72.4371	74.25
8.68587	31.3837	48.1724	67.2267	72.5235	74.3194
8.67135	31.442	48.4232	67.3289	72.7059	74.416
8.65687	31.4717	48.6704	67.3829	72.704	74.3665
8.64244	31.5735	48.8001	67.4017	72.6486	74.3358
8.62806	31.7331	48.9333	67.4462	72.6544	74.306
8.61373	31.7832	49.0602	67.6113	72.4809	74.3195
8.59945	31.8307	49.2827	67.6804	72.5434	74.364
8.58521	31.9612	49.4498	67.5964	72.8659	74.4747
8.57102	32.0734	49.5762	67.65	72.9245	74.4532
8.55687	32.1489	49.6404	67.5974	72.7827	74.307
8.54278	32.2327	49.7996	67.7213	72.8512	74.3547
8.52873	32.1185	49.8847	67.6638	72.8292	74.3448
8.51473	32.1584	50.0502	67.5656	72.8205	74.2111
8.50076	32.3469	50.3105	67.6091	72.8039	74.1372
8.48685	32.4011	50.315	67.6218	72.6353	74.103
8.47298	32.424	50.3326	67.7218	72.7398	74.3568
8.45916	32.5838	50.4771	67.7348	72.8782	74.3064
8.44538	32.7484	50.6559	67.8063	72.8552	74.1402
8.43165	32.8943	50.7792	67.9032	72.9023	74.1945
8.41796	32.9529	50.7657	67.9533	72.8804	74.2875
8.40432	32.9335	50.8705	68.0147	72.8665	74.335
8.39073	32.9347	51.1009	67.9041	72.9721	74.2856
8.37717	32.9714	51.3038	67.8378	72.9936	74.0785
8.36366	32.9695	51.4166	67.8077	72.9193	74.0896
8.35019	32.8431	51.447	68.0026	73.145	74.4652
8.33677	32.8321	51.4524	68.1752	73.1685	74.5871
8.32338	33.0577	51.5454	67.9812	72.7353	74.2832
8.31004	33.1679	51.6158	67.8216	72.7112	74.2081
8.29674	33.147	51.6831	67.8918	72.8701	74.2895
8.28349	33.0787	51.7083	67.8928	72.9194	74.2981
8.27028	33.0677	51.741	67.7881	72.9018	74.1633
8.25711	33.0958	51.6782	67.6711	72.8257	74.0233
8.24398	33.0368	51.7309	67.6483	72.826	74.0529
8.2309	32.987	51.8817	67.6573	72.877	74.1132
8.21785	32.9644	51.9489	67.593	72.8371	74.0583
8.20485	32.8351	51.8704	67.4997	72.6902	73.9286
8.19189	32.7191	51.95	67.5238	72.6291	73.85
8.17897	32.5905	51.974	67.575	72.6675	73.8697
8.16609	32.4708	51.9505	67.5423	72.6635	73.8929
8.15325	32.3665	51.9532	67.4585	72.6537	73.85
8.14045	32.312	51.9531	67.3648	72.6136	73.8121
8.12769	32.0906	51.9091	67.2029	72.5182	73.7485
8.11497	31.7696	51.7928	67.1555	72.4931	73.6726
8.10229	31.4352	51.55	67.0672	72.3975	73.6239
8.08965	31.0645	51.3398	66.866	72.2414	73.4616
8.07705	30.5792	51.0114	66.5947	72.0367	73.3165
8.06449	30.0149	50.5931	66.299	71.763	73.1432
8.05196	29.2782	49.9935	65.8688	71.3952	72.8557
8.03948	28.282	49.0791	65.3382	70.9424	72.488
8.02704	26.9469	47.6444	64.581	70.3282	71.9463
8.01463	25.4485	45.7968	63.6023	69.5521	71.2835
8.00227	23.7383	43.4099	62.2766	68.4655	70.4917
7.98993	22.0802	40.5127	60.5791	67.0385	69.4124
7.97764	20.6418	37.1751	58.5125	65.3351	68.0621
7.96539	19.8824	34.1522	56.5539	63.7307	66.7126
7.95317	20.1277	32.4234	55.4781	62.823	66.0216
7.94099	21.2209	32.502	55.7373	63.0152	66.1942
7.92885	22.7993	34.0437	57.0257	64.1136	67.0716
7.91674	24.3042	36.3281	58.7965	65.5016	68.1856
7.90468	25.5653	38.8964	60.5796	66.8654	69.2528
7.89264	26.983	41.8855	62.4158	68.3094	70.4301
7.88065	28.8043	45.2909	64.4318	69.9872	71.7939
7.86869	30.9023	48.6267	66.2991	71.6266	73.1309
7.85677	32.821	51.3831	67.5984	72.7799	74.0541
7.84488	34.3189	53.406	68.4248	73.5368	74.5873
7.83303	35.4877	54.9428	68.977	74.0134	74.9334
7.82122	36.4183	56.1265	69.3694	74.313	75.1034
7.80944	37.1585	57.0389	69.6877	74.622	75.2819
7.7977	37.7337	57.7491	69.909	74.8245	75.4969
7.78599	38.2241	58.3811	70.0421	74.9228	75.5902
7.77431	38.6197	58.8635	70.1297	74.9676	75.5588
7.76267	38.9884	59.1755	70.1714	74.9858	75.5798
7.75107	39.2436	59.4024	70.2851	75.1003	75.6971
7.7395	39.414	59.6785	70.3313	75.1569	75.7202
7.72797	39.6552	59.9303	70.4174	75.1891	75.7938
7.71647	39.8423	60.0892	70.5078	75.2189	75.8511
7.705	39.9481	60.2912	70.5207	75.2383	75.8201
7.69357	40.0424	60.6055	70.4348	75.2279	75.7858
7.68217	40.1477	60.9029	70.436	75.2938	75.8075
7.67081	40.2506	61.124	70.5395	75.3465	75.8409
7.65948	40.4125	61.7756	70.5813	75.3724	75.8581
7.64818	40.6011	62.1869	70.544	75.3581	75.8531
7.63692	40.5773	61.4826	70.5857	75.3843	75.8861
7.62569	40.595	61.3152	70.6001	75.2685	75.8544
7.61449	40.7526	61.5244	70.5735	75.1768	75.8097
7.60333	40.8669	61.6403	70.6325	75.2662	75.877
7.59219	40.9363	61.7313	70.6326	75.3053	75.8142
7.58109	40.9246	61.8087	70.5453	75.2244	75.7807
7.57002	40.8837	61.9131	70.5715	75.2759	75.8465
7.55899	40.9636	61.9653	70.6394	75.2849	75.8494
7.54798	40.9997	61.8488	70.6987	75.3229	75.8825
7.53702	40.9654	61.7835	70.7148	75.3572	75.8821
7.52607	40.9277	61.8415	70.6808	75.3611	75.8691
7.51517	40.8694	61.9456	70.5827	75.3426	75.8454
7.50429	40.8544	62.0069	70.495	75.313	75.7748
7.49345	40.8433	61.9514	70.4095	75.2405	75.7087
7.48264	40.8142	61.849	70.2792	75.0971	75.5696
7.47185	40.7311	61.7447	70.0334	74.7571	75.2791
7.46111	40.6556	61.7685	70.2187	74.7995	75.4106
7.45038	40.7025	61.932	70.4543	75.1069	75.733
7.4397	40.6994	61.9881	70.4374	75.1361	75.7595
7.42903	40.671	61.9699	70.439	75.1493	75.7357
7.41841	40.6551	61.9849	70.4087	75.1277	75.7489
7.40781	40.6631	61.9912	70.4575	75.1536	75.8504
7.39724	40.6392	62.0473	70.5205	75.2172	75.8628
7.3867	40.579	62.0658	70.4974	75.147	75.7548
7.3762	40.5615	62.0447	70.4678	75.1565	75.7389
7.36572	40.4779	62.0905	70.4182	75.1546	75.7986
7.35527	40.384	62.0585	70.3726	75.0786	75.8324
7.34485	40.3411	62.0102	70.2211	75.0257	75.6998
7.33446	40.4016	62.0561	70.3492	75.2158	75.7572
7.32411	40.3988	62.0812	70.4355	75.2703	75.832
7.31377	40.3362	62.032	70.3284	75.136	75.7476
7.30348	40.2117	62.1048	70.3041	75.0548	75.7184
7.2932	40.1672	62.053	70.3114	75.0613	75.7156
7.28296	40.0912	61.8616	70.1382	74.8974	75.4717
7.27274	39.9258	61.9446	70.0375	74.8933	75.3668
7.26256	39.8416	62.0005	70.031	74.9342	75.4951
7.2524	39.8322	61.9119	70.0459	74.9646	75.6352
7.24227	39.7431	61.8982	70.1079	74.943	75.7031
7.23217	39.5262	61.7714	70.0927	74.859	75.6865
7.2221	39.3423	61.4546	69.9395	74.7108	75.6111
7.21205	39.0107	61.1503	69.7282	74.5557	75.3494
7.20204	38.5024	60.883	69.6943	74.599	75.3016
7.19205	38.093	60.6089	69.5039	74.5054	75.1933
7.18209	37.5951	60.1948	69.2461	74.3269	75.0013
7.17216	36.8861	59.4227	68.9322	73.9722	74.7974
7.16225	36.1228	58.6567	68.5438	73.6711	74.5807
7.15237	35.685	58.3138	68.4044	73.591	74.4569
7.14252	35.5232	58.2176	68.445	73.688	74.8087
7.13269	35.499	58.2157	68.4052	73.5837	74.8246
7.12289	35.3279	58.1588	68.385	73.4643	74.5615
7.11312	35.1394	57.9299	68.3749	73.5814	74.5523
7.10338	34.928	57.6364	68.3009	73.6326	74.5905
7.09366	34.568	57.2658	68.1617	73.4955	74.4501
7.08397	34.3656	57.0315	68.0494	73.3123	74.3542
7.07431	34.4824	57.1932	68.0397	73.3	74.3701
7.06467	34.7498	57.3565	68.0059	73.2314	74.2882
7.05506	35.2085	57.7557	68.2057	73.4132	74.3197
7.04547	36.2645	58.8888	68.9762	74.2025	74.8245
7.03591	37.0571	59.572	69.0661	74.1695	74.9242
7.02638	37.5751	60.0018	68.97	74.0264	74.8232
7.01687	38.1343	60.5165	69.408	74.3575	75.0953
7.00739	38.3788	60.7789	69.4821	74.3118	75.0581
6.99793	38.5215	60.8792	69.4217	74.2899	74.9639
6.9885	38.7073	60.8704	69.3473	74.2678	74.9853
6.97909	38.7612	60.8649	69.2019	74.1272	74.8502
6.96971	38.6594	60.8717	69.2016	74.0475	74.742
6.96036	38.4908	60.7285	69.5308	74.2918	75.0364
6.95103	38.2018	60.4547	69.343	74.3001	74.9715
6.94172	37.9301	60.2449	69.0992	74.1102	74.7537
6.93244	37.7333	60.0657	69.0866	74.0147	74.7331
6.92318	37.5834	59.955	68.9641	73.836	74.6473
6.91396	37.6105	59.9396	68.8984	73.7622	74.5216
6.90475	37.9579	60.145	69.1569	74.0593	74.7217
6.89557	38.2158	60.4198	69.2106	74.0882	74.7883
6.88641	38.4608	60.6704	69.1809	73.9623	74.6514
6.87728	38.6902	60.878	68.9621	73.7555	74.3721
6.86817	38.7744	60.6819	68.8974	73.5032	73.9757
6.85908	39.2092	60.9179	69.3931	73.99	74.288
6.85002	39.648	61.6356	69.6506	74.523	74.958
6.84098	39.7409	61.7103	69.4286	74.2609	74.7894
6.83197	39.7968	61.8413	69.434	74.2524	74.7882
6.82298	39.9368	62.0287	69.6277	74.3404	74.9279
6.81402	40.0137	62.0741	69.6212	74.2319	74.814
6.80507	40.0315	61.9804	69.5327	74.0761	74.6527
6.79616	39.9836	61.9411	69.3409	74.0055	74.4932
6.78726	39.8297	61.7433	69.0474	73.9326	74.3786
6.77839	39.9926	61.6327	69.4757	74.3168	74.8006
6.76954	39.9995	61.7892	69.7945	74.522	75.0522
6.76071	39.8602	61.7591	69.6383	74.2961	74.796
6.75191	39.7827	61.6284	69.5628	74.1996	74.737
6.74313	39.7636	61.6498	69.5012	74.1525	74.7284
6.73437	39.7474	61.6188	69.2898	74.0366	74.6177
6.72564	39.8021	61.5865	69.045	73.8128	74.4304
6.71693	39.7702	61.5932	68.7164	73.3862	74.005
6.70824	39.9536	61.8016	69.2068	73.9399	74.505
6.69957	39.991	61.7784	69.4167	73.9458	74.5949
6.69092	39.9795	61.6543	69.3363	73.763	74.4531
6.6823	39.94	61.5794	69.0667	73.6416	74.3246
6.6737	39.8455	61.6272	68.9876	73.7159	74.2096
6.66512	39.82	61.6983	68.9955	73.7361	74.2056
6.65657	39.8001	61.617	68.929	73.5017	74.0184
6.64803	39.7261	61.6614	69.176	73.6272	74.1748
6.63952	39.2775	61.723	69.0233	73.1525	73.9873
6.63103	39.5129	61.7298	68.4573	72.7819	73.525
6.62256	39.8546	61.5572	68.9805	73.3821	73.8888
6.61412	39.8995	61.4885	69.2219	73.7118	74.1607
6.60569	39.8423	61.4735	68.9661	73.6851	74.0828
6.59729	39.6839	61.4238	68.6071	73.3699	73.7234
6.5889	39.6747	61.346	68.7427	73.3795	73.6766
6.58054	39.6694	61.3555	68.8037	73.2354	73.6142
6.5722	39.584	61.1619	68.6147	72.9119	73.4559
6.56388	39.5114	61.1649	68.6308	73.22	73.7602
6.55558	39.4556	61.1955	68.5939	73.1385	73.65
6.5473	39.5386	61.5074	68.9053	73.3024	73.9839
6.53905	39.6576	61.6606	69.0019	73.5161	74.0921
6.53081	39.7276	61.6832	68.8643	73.5748	74.0004
6.5226	39.8078	61.6648	68.9491	73.6095	74.0651
6.51441	39.8425	61.6083	69.075	73.5859	74.2399
6.50623	39.8121	61.4722	68.7746	73.3744	73.9494
6.49808	39.9742	61.0999	68.7144	73.4079	73.8207
6.48995	39.473	59.9834	67.254	71.3785	72.3624
6.48183	39.5118	60.8452	67.8875	72.3144	73.2264
6.47374	39.7474	61.3571	68.6523	73.4459	73.8097
6.46567	39.8287	61.7193	69.1758	73.9828	74.2741
6.45762	39.7148	61.8454	69.124	73.8104	74.2045
6.44959	39.6464	61.9031	69.1879	73.8203	74.2361
6.44157	39.7176	61.8364	69.147	73.7496	74.0765
6.43358	39.8544	61.6604	68.9081	73.5006	73.8993
6.42561	39.8979	61.6625	68.8473	73.4134	73.9864
6.41766	39.9236	61.7849	69.21	73.9482	74.3345
6.40972	40.1046	62.5817	70.4998	75.425	75.6434
6.40181	39.8584	62.1659	69.4325	74.1867	74.6634
6.39392	39.7278	62.061	69.1096	73.8716	74.4052
6.38604	39.7042	62.1916	69.2742	74.0268	74.5952
6.37819	39.7257	62.205	69.3898	74.0813	74.7209
6.37035	39.7551	62.096	69.4115	74.2656	74.904
6.36254	39.8125	62.2365	69.4997	74.4602	74.9273
6.35474	39.7742	62.1457	69.3782	74.2068	74.721
6.34696	39.7879	61.921	69.3239	74.1921	74.6738
6.3392	39.6631	62.1876	69.413	74.5563	74.8236
6.33146	39.7037	62.3807	69.5609	74.5604	74.8604
6.32374	39.7497	62.5264	69.7084	74.4923	75.0381
6.31604	39.6857	62.5189	69.7642	74.4718	75.196
6.30835	39.6387	62.5068	69.8403	74.6696	75.3034
6.30069	39.6523	62.4477	69.8088	74.7281	75.1821
6.29304	39.5852	62.2938	69.7314	74.6074	75.088
6.28541	39.5189	62.1942	69.7428	74.5601	75.1408
6.27781	39.4647	62.1682	69.8274	74.6194	75.1661
6.27021	39.394	62.0282	69.7758	74.613	75.0542
6.26264	39.3781	61.9662	69.8921	74.732	75.2504
6.25509	39.4094	62.0023	69.8781	74.6978	75.2328
6.24755	39.2969	61.9425	69.6918	74.4778	74.9848
6.24003	39.2792	61.8159	69.5647	74.2844	74.919
6.23253	39.3875	61.8993	69.6558	74.3674	75.1002
6.22505	39.3157	61.8406	69.5177	74.1864	74.8976
6.21759	39.197	61.7673	69.3689	73.9911	74.6824
6.21014	39.174	61.8532	69.4884	74.1915	74.8005
6.20271	39.0984	61.8138	69.5053	74.3598	74.9123
6.1953	39.0904	61.6869	69.3127	74.1754	74.7746
6.18791	39.1178	61.5837	69.2358	73.9742	74.6102
6.18053	39.2167	61.5339	69.3444	74.1255	74.6611
6.17317	39.148	61.4224	69.0874	73.8688	74.3621
6.16584	39.0828	61.3925	69.0476	73.8219	74.2287
6.15851	38.9943	61.4432	69.2207	73.9323	74.3507
6.15121	38.9955	61.5314	69.1858	73.9429	74.2864
6.14392	38.9188	61.4865	69.0326	73.8916	74.2868
6.13665	38.9907	61.4034	69.0359	73.9211	74.4919
6.12939	39.0731	61.2856	68.8968	73.7009	74.2966
6.12216	39.18	61.251	68.9121	73.7282	74.2354
6.11494	39.1027	61.1439	68.6843	73.5212	73.9426
6.10774	39.0961	61.1776	68.8879	73.5681	73.9728
6.10055	39.0533	61.2091	68.9467	73.5951	74.0144
6.09338	39.0844	61.275	68.9383	73.6261	74.0493
6.08623	39.0897	61.3151	68.7503	73.4692	73.8912
6.07909	39.036	61.238	68.6205	73.3074	73.7889
6.07197	38.9146	60.7158	67.9654	72.6125	73.2414
6.06487	39.0106	60.9537	68.3147	73.0936	73.5611
6.05779	38.9856	60.8676	68.171	72.954	73.3835
6.05072	39.1408	61.2551	68.6514	73.788	74.3862
6.04367	39.4452	61.5018	69.4095	74.2487	74.8989
6.03663	39.1981	61.1738	68.7238	73.4414	73.9184
6.02961	39.1103	61.1645	68.6059	73.3664	73.7276
6.02261	39.1459	61.1543	68.6035	73.256	73.6635
6.01562	39.1774	61.2302	68.6304	73.1945	73.6356
6.00865	39.3147	61.3796	68.921	73.5049	73.9486
6.0017	39.3019	61.3079	68.7598	73.3463	73.7104
5.99476	39.32	61.2267	68.6226	73.2106	73.3711
5.98784	39.2715	60.915	68.3672	72.9611	73.0332
5.98093	39.2839	60.9392	68.5186	73.1175	73.3346
5.97404	39.2582	61.1261	68.5529	73.1581	73.4245
5.96716	39.283	61.2339	68.8952	73.4975	73.7576
5.96031	39.2043	60.9731	68.6057	73.0848	73.4146
5.95347	39.1813	60.8029	68.2541	72.791	73.1011
5.94664	39.2034	60.8863	68.1107	72.7697	73.0453
5.93983	39.2019	61.3546	68.5105	73.281	73.5791
5.93303	39.3124	61.1767	68.6919	73.4806	73.5651
5.92625	39.1576	60.6598	68.1979	72.6981	72.8752
5.91948	39.0984	60.5664	68.2923	72.6202	72.9633
5.91273	39.1209	60.674	68.4151	72.882	73.1577
5.906	39.1488	60.622	68.3027	72.8677	72.9945
5.89928	39.1853	60.7013	68.3984	72.9843	73.0577
5.89257	38.998	60.4546	67.759	72.3512	72.5219
5.88589	39.1554	60.6931	68.1567	72.8163	73.0445
5.87921	39.3753	61.0506	69.2612	73.7893	74.1668
5.87256	39.2162	60.5243	68.3383	72.7607	73.0153
5.86591	39.212	60.3973	68.1466	72.5068	72.6713
5.85928	39.1849	60.4473	68.4079	72.8843	73.0329
5.85267	39.1359	60.4115	68.4464	72.8994	73.123
5.84607	39.1551	60.367	68.3374	72.8185	73.0265
5.83949	39.1827	60.3051	68.2099	72.7598	72.9425
5.83292	39.1137	60.133	67.9245	72.3939	72.4916
5.82637	38.9977	60.0732	67.7404	72.2191	72.1143
5.81983	39.1488	60.5726	68.6846	73.3061	73.2758
5.8133	39.0762	60.4333	68.618	73.183	73.3239
5.80679	39.0087	60.2538	68.3091	72.8493	73.0539
5.8003	39.0701	60.2165	68.3798	72.9581	73.2017
5.79382	39.06	60.1609	68.3998	72.9904	73.1986
5.78735	39.0324	60.1643	68.3362	72.9393	73.0807
5.7809	39.0452	60.1383	68.1335	72.7743	72.8614
5.77446	39.0323	60.0008	67.9625	72.4621	72.7003
5.76804	39.2459	59.979	68.2925	72.7514	73.0958
5.76163	39.3409	60.1813	68.5399	73.234	73.2848
5.75524	39.1165	60.0222	68.0127	72.5954	72.6781
5.74885	39.0967	60.2059	68.2064	72.6601	72.7581
5.74249	39.102	60.1677	68.3273	72.6043	72.7901
5.73614	39.0875	60.0093	68.1679	72.4374	72.6381
5.7298	39.1068	59.9723	67.917	72.3982	72.5491
5.72347	39.0957	59.9584	67.6506	72.1717	72.311
5.71716	39.0712	59.9984	67.8215	72.2299	72.3329
5.71087	39.1232	60.1273	68.4245	72.8516	72.9118
5.70458	39.102	59.9706	68.523	72.9868	73.0918
5.69831	39.0284	59.8402	68.3786	72.8566	72.9594
5.69206	39.0844	59.9004	68.4199	72.8998	72.9411
5.68582	39.0254	59.8476	68.3023	72.7258	72.7597
5.67959	39.0055	59.9575	68.297	72.7591	72.8067
5.67338	39.0318	60.0042	68.5174	73.0204	73.0952
5.66718	38.9234	59.7749	68.4333	72.8378	72.9601
5.66099	38.886	59.7659	68.448	72.7921	72.8986
5.65482	39.0153	59.885	68.5123	72.8226	72.898
5.64866	39.0824	59.9364	68.3274	72.5396	72.6659
5.64251	39.1311	60.0637	68.3773	72.5279	72.6693
5.63638	39.0719	59.8592	68.4536	72.8579	72.8574
5.63026	39.0046	59.6367	68.3712	72.7821	72.8079
5.62415	38.9509	59.6042	68.335	72.6862	72.7318
5.61806	38.9523	59.7489	68.2529	72.6872	72.7022
5.61198	38.9713	59.7315	68.334	72.7929	72.8317
5.60591	39.0252	59.6913	68.4126	72.8039	72.8669
5.59986	39.0548	59.7296	68.4806	72.9321	72.9948
5.59381	39.0299	59.707	68.3828	72.8363	72.903
5.58779	39.058	59.7838	68.2519	72.682	72.7196
5.58177	39.2022	59.9245	68.2293	72.5712	72.5703
5.57577	39.2027	59.9043	68.4374	72.7355	72.7366
5.56978	39.105	59.7837	68.1945	72.5309	72.5513
5.56381	39.129	59.8215	68.2558	72.6471	72.6383
5.55784	39.2184	59.9346	68.3788	72.7663	72.7389
5.55189	39.2578	59.9481	68.454	72.8054	72.7881
5.54595	39.2201	59.8207	68.4733	72.854	72.8613
5.54003	39.2065	59.7976	68.534	72.8711	72.8799
5.53412	39.2551	59.8916	68.5782	72.8337	72.8748
5.52822	39.2696	59.9739	68.5469	72.7913	72.8484
5.52233	39.324	59.9797	68.4952	72.7725	72.7408
5.51645	39.3554	59.9003	68.5245	72.8834	72.8829
5.51059	39.3249	59.8385	68.5167	72.9176	72.954
5.50474	39.3344	59.8937	68.5777	72.9768	72.9993
5.4989	39.3501	59.8798	68.5861	72.9157	72.9593
5.49308	39.3427	59.9077	68.5556	72.8219	72.8743
5.48727	39.3443	59.9721	68.4711	72.7477	72.7575
5.48147	39.4312	60.11	68.5874	72.8604	72.8174
5.47568	39.4491	60.0752	68.5575	72.8711	72.8419
5.4699	39.4081	60.0966	68.3885	72.7686	72.7041
5.46414	39.4575	60.2229	68.522	72.9367	72.8685
5.45839	39.3926	60.0513	68.5903	72.9713	72.9624
5.45265	39.3312	59.9384	68.4892	72.8536	72.8818
5.44692	39.3171	59.9376	68.4359	72.8124	72.8261
5.4412	39.377	59.9459	68.4752	72.7882	72.8081
5.4355	39.3457	59.8993	68.5255	72.7952	72.856
5.42981	39.3446	59.9413	68.4187	72.7047	72.716
5.42413	39.5243	60.1859	68.4371	72.8488	72.7254
5.41846	39.572	60.1487	68.5247	72.94	72.8224
5.4128	39.4294	59.9327	68.4577	72.7739	72.7242
5.40716	39.3507	59.8433	68.529	72.8173	72.8252
5.40153	39.3125	59.8585	68.5373	72.8154	72.8008
5.39591	39.2969	59.8932	68.5419	72.8374	72.7802
5.3903	39.2638	59.8631	68.5372	72.8231	72.7954
5.3847	39.2561	59.8491	68.5162	72.7868	72.7696
5.37911	39.2351	59.8482	68.4769	72.7702	72.7489
5.37354	39.2007	59.8114	68.481	72.7712	72.7678
5.36798	39.2176	59.7708	68.4924	72.7461	72.793
5.36243	39.2359	59.8118	68.4193	72.6421	72.659
5.35689	39.3045	59.9033	68.2444	72.4502	72.3904
5.35136	39.3948	59.9926	68.2645	72.4645	72.451
5.34584	39.2859	59.9496	68.5485	72.7836	72.8066
5.34034	39.1377	59.8451	68.5057	72.7884	72.7979
5.33484	39.0926	59.8231	68.4591	72.7714	72.8043
5.32936	39.1436	59.7615	68.447	72.7824	72.8167
5.32389	39.1958	59.7574	68.4831	72.8082	72.849
5.31843	39.1125	59.7388	68.4801	72.7634	72.836
5.31298	39.0687	59.6639	68.4809	72.7988	72.7822
5.30754	39.1064	59.6776	68.4421	72.7756	72.6882
5.30211	39.1369	59.7353	68.4354	72.6912	72.6839
5.2967	39.1315	59.8021	68.4134	72.6607	72.6762
5.29129	39.1182	59.7925	68.4095	72.7469	72.6906
5.2859	39.0633	59.7206	68.4185	72.7333	72.7176
5.28052	39.0345	59.7559	68.3575	72.6589	72.6537
5.27514	39.0366	59.7415	68.3103	72.6536	72.6254
5.26978	38.9846	59.6499	68.3415	72.6796	72.6834
5.26443	39.0143	59.6229	68.3582	72.7021	72.7241
5.25909	39.0136	59.6475	68.3342	72.6731	72.693
5.25376	38.95	59.6613	68.3059	72.6108	72.6062
5.24845	38.9376	59.6712	68.3371	72.6261	72.5899
5.24314	38.9695	59.6748	68.2854	72.5845	72.5676
5.23785	38.9296	59.6368	68.2032	72.5107	72.5742
5.23256	38.8532	59.5877	68.2968	72.5477	72.652
5.22728	38.8484	59.5314	68.373	72.6118	72.6707
5.22202	38.8413	59.5145	68.3156	72.5874	72.593
5.21677	38.8184	59.553	68.2434	72.615	72.5343
5.21153	38.7742	59.558	68.2721	72.7231	72.5683
5.20629	38.7264	59.4605	68.1646	72.5427	72.4466
5.20107	38.7069	59.4492	68.1633	72.4686	72.4254
5.19586	38.6454	59.4405	68.2933	72.6034	72.562
5.19066	38.6216	59.3773	68.2832	72.6147	72.5709
5.18547	38.5864	59.2974	68.2363	72.6016	72.5345
5.18029	38.5615	59.2679	68.1797	72.593	72.4979
5.17512	38.5239	59.2426	68.1549	72.5624	72.4854
5.16996	38.4312	59.2151	68.1862	72.509	72.4968
5.16481	38.3027	59.141	68.1894	72.4931	72.4902
5.15967	38.2012	59.0356	68.0768	72.4212	72.433
5.15454	38.1559	59.0251	67.9448	72.3419	72.3471
5.14942	38.1279	59.0419	67.905	72.3689	72.2804
5.14431	38.1328	58.9452	67.9395	72.4146	72.3328
5.13921	38.1095	58.9072	67.889	72.2773	72.2863
5.13413	38.0929	58.9419	67.9859	72.3471	72.3846
5.12905	38.1456	58.994	68.0274	72.4138	72.4106
5.12398	38.1752	59.0165	68.0027	72.4364	72.391
5.11892	38.2086	59.0445	68.0121	72.4416	72.3793
5.11387	38.2602	59.0658	68.0803	72.4755	72.4435
5.10883	38.2722	59.0906	68.1033	72.4789	72.474
5.10381	38.3021	59.1311	68.1517	72.4496	72.46
5.09879	38.3542	59.1512	68.1768	72.444	72.469
5.09378	38.3986	59.1712	68.1549	72.4354	72.4781
5.08878	38.4865	59.3132	68.0415	72.3284	72.3665
5.08379	38.5434	59.3795	68.0181	72.3553	72.3431
5.07881	38.5397	59.3072	68.1596	72.4863	72.4567
5.07384	38.5699	59.3146	68.1528	72.4853	72.4616
5.06888	38.6397	59.3685	68.1973	72.5651	72.4534
5.06393	38.7097	59.4154	68.247	72.6244	72.4912
5.05899	38.7605	59.5016	68.252	72.6266	72.5316
5.05406	38.806	59.5669	68.2807	72.6354	72.5446
5.04914	38.8346	59.5962	68.238	72.585	72.4921
5.04423	38.8774	59.5889	68.2262	72.575	72.526
5.03933	38.8665	59.587	68.2888	72.5686	72.5572
5.03443	38.8637	59.6193	68.2626	72.514	72.5065
5.02955	38.8998	59.6818	68.2412	72.4767	72.4907
5.02468	38.9473	59.7519	68.2051	72.4592	72.4481
5.01981	38.9593	59.7749	68.21	72.4598	72.3752
5.01496	38.8831	59.6589	68.2873	72.5222	72.4579
5.01011	38.8523	59.5876	68.2672	72.5626	72.4912
5.00528	38.8684	59.6137	68.2325	72.5446	72.4501
5.00045	38.8863	59.6213	68.2606	72.5738	72.4759
4.99563	38.889	59.5943	68.3022	72.6132	72.5042
4.99082	38.9096	59.6408	68.2879	72.5881	72.4887
4.98603	38.9405	59.6941	68.2496	72.5764	72.4684
4.98124	38.9831	59.7152	68.2709	72.5739	72.448
4.97646	39.0003	59.6968	68.2937	72.579	72.4709
4.97168	39.0141	59.7077	68.3198	72.6085	72.4784
4.96692	39.0467	59.7208	68.3545	72.5917	72.4903
4.96217	39.0796	59.7362	68.3229	72.5572	72.473
4.95743	39.1107	59.7587	68.2913	72.5382	72.4265
4.95269	39.0847	59.7668	68.3284	72.5687	72.4476
4.94796	39.0513	59.7927	68.321	72.5819	72.4507
4.94325	39.032	59.8355	68.2738	72.546	72.4364
4.93854	39.0537	59.8142	68.2682	72.5357	72.46
4.93384	39.0595	59.7922	68.2519	72.5459	72.4842
4.92915	39.0234	59.8304	68.2708	72.5527	72.4788
4.92447	38.9904	59.7973	68.2767	72.5171	72.4374
4.9198	38.9208	59.7342	68.2596	72.4333	72.3154
4.91514	38.8781	59.7131	68.3292	72.4545	72.3341
4.91048	38.8785	59.672	68.3385	72.4606	72.4419
4.90583	38.8601	59.6334	68.1997	72.4172	72.4047
4.9012	38.823	59.6241	68.1142	72.3563	72.3311
4.89657	38.7484	59.5858	68.1117	72.363	72.3525
4.89195	38.6747	59.5118	68.127	72.4347	72.3935
4.88734	38.6246	59.477	68.1427	72.4591	72.3521
4.88274	38.6093	59.4484	68.1401	72.4661	72.3326
4.87814	38.5518	59.4443	68.1163	72.4256	72.3336
4.87356	38.5309	59.4308	68.1315	72.4288	72.361
4.86898	38.5543	59.4278	68.0993	72.4254	72.3487
4.86441	38.5836	59.4587	68.0664	72.3772	72.3006
4.85986	38.5808	59.5022	68.1001	72.3664	72.2852
4.8553	38.6098	59.5158	68.19	72.3914	72.3027
4.85076	38.67	59.5248	68.2324	72.3842	72.3188
4.84623	38.6716	59.5208	68.1608	72.3662	72.2665
4.84171	38.6886	59.5132	68.1321	72.3958	72.2658
4.83719	38.6917	59.5321	68.1486	72.4203	72.3413
4.83268	38.7226	59.5768	68.1237	72.4327	72.3511
4.82818	38.7363	59.5675	68.1696	72.4396	72.3173
4.82369	38.7016	59.5556	68.1483	72.4202	72.3107
4.81921	38.6904	59.5454	68.1311	72.4089	72.3242
4.81473	38.7334	59.5952	68.1461	72.3922	72.2921
4.81027	38.7498	59.659	68.1729	72.4248	72.278
4.80581	38.7439	59.6751	68.1867	72.4329	72.2779
4.80136	38.7671	59.66	68.2127	72.4532	72.2537
4.79692	38.7413	59.6522	68.1832	72.4617	72.2857
4.79248	38.7252	59.6402	68.1339	72.4195	72.3231
4.78806	38.7992	59.6453	68.1199	72.3645	72.3091
4.78364	38.8447	59.6898	68.1066	72.3546	72.2866
4.77923	38.797	59.7021	68.1458	72.3964	72.2881
4.77483	38.7614	59.6941	68.1713	72.4348	72.2929
4.77044	38.7884	59.7211	68.1677	72.446	72.2765
4.76605	38.8112	59.7122	68.1555	72.4463	72.2718
4.76168	38.8312	59.6845	68.1289	72.4326	72.2878
4.75731	38.8358	59.667	68.1091	72.4102	72.3078
4.75295	38.8484	59.6496	68.1192	72.4369	72.3442
4.7486	38.8528	59.6816	68.1441	72.453	72.3401
4.74425	38.8546	59.7502	68.1687	72.4459	72.3069
4.73991	38.8368	59.7121	68.188	72.4102	72.3025
4.73559	38.7854	59.6484	68.1759	72.366	72.3203
4.73126	38.7419	59.6199	68.1355	72.3651	72.281
4.72695	38.787	59.629	68.0988	72.3504	72.2471
4.72265	38.7719	59.661	68.1166	72.347	72.2437
4.71835	38.706	59.6335	68.1408	72.3772	72.2362
4.71406	38.6748	59.606	68.1431	72.3867	72.2558
4.70978	38.6721	59.5838	68.1713	72.392	72.2915
4.70551	38.623	59.571	68.1369	72.3811	72.2608
4.70124	38.6137	59.5659	68.1459	72.3845	72.2742
4.69698	38.6277	59.5459	68.1675	72.4009	72.3007
4.69273	38.6384	59.5708	68.1649	72.4168	72.3161
4.68849	38.6551	59.5868	68.1591	72.3949	72.3264
4.68425	38.6403	59.5692	68.1478	72.3506	72.2771
4.68002	38.5949	59.5165	68.0935	72.3117	72.2195
4.6758	38.5966	59.5284	68.0695	72.3298	72.2068
4.67159	38.6323	59.5877	68.068	72.3492	72.2093
4.66739	38.6394	59.5999	68.0719	72.3453	72.2255
4.66319	38.6124	59.5556	68.0911	72.3278	72.234
4.659	38.6487	59.5363	68.0944	72.3494	72.2695
4.65482	38.6545	59.5446	68.0465	72.3218	72.27
4.65064	38.6099	59.5754	68.0863	72.2973	72.2679
4.64648	38.6384	59.5823	68.1342	72.3175	72.2909
4.64232	38.6657	59.573	68.1288	72.3723	72.2975
4.63816	38.6116	59.5915	68.1254	72.4064	72.263
4.63402	38.574	59.6037	68.1246	72.388	72.237
4.62988	38.6046	59.6175	68.1059	72.3618	72.2272
4.62575	38.6478	59.6301	68.1073	72.3731	72.252
4.62163	38.6607	59.6661	68.0926	72.3761	72.2858
4.61751	38.6917	59.7206	68.1244	72.371	72.3159
4.6134	38.7091	59.7045	68.1936	72.371	72.3034
4.6093	38.6973	59.6776	68.1922	72.3633	72.2527
4.60521	38.7153	59.6929	68.1506	72.3788	72.2501
4.60112	38.7472	59.7411	68.1275	72.4087	72.2731
4.59704	38.7236	59.7013	68.1365	72.425	72.2386
4.59297	38.7232	59.6653	68.1562	72.4529	72.22
4.58891	38.7353	59.7291	68.1543	72.4477	72.2221
4.58485	38.7327	59.7684	68.1914	72.4248	72.2038
4.5808	38.7576	59.7426	68.2128	72.423	72.2514
4.57676	38.7711	59.7778	68.1943	72.397	72.2749
4.57272	38.7904	59.7923	68.1757	72.4216	72.2932
4.56869	38.8478	59.7832	68.1783	72.4844	72.3262
4.56467	38.8232	59.7806	68.1751	72.4681	72.2951
4.56066	38.7807	59.762	68.1556	72.4022	72.2653
4.55665	38.7655	59.7577	68.1529	72.3906	72.2634
4.55265	38.7401	59.76	68.1676	72.4107	72.2169
4.54866	38.745	59.7274	68.1759	72.392	72.2106
4.54467	38.7316	59.713	68.1452	72.4031	72.2189
4.54069	38.6955	59.76	68.1091	72.3992	72.1916
4.53672	38.7141	59.714	68.1156	72.3481	72.1856
4.53275	38.7345	59.6774	68.1081	72.3608	72.1956
4.52879	38.7275	59.7325	68.1393	72.4121	72.1822
4.52484	38.743	59.7693	68.1638	72.424	72.1686
4.5209	38.7301	59.7661	68.1346	72.3783	72.1592
4.51696	38.7135	59.7644	68.1034	72.3509	72.1851
4.51303	38.7078	59.7218	68.0402	72.3539	72.1701
4.5091	38.7415	59.7085	68.0438	72.3449	72.1539
4.50518	38.7657	59.7457	68.1026	72.3451	72.1815
4.50127	38.6974	59.7319	68.1	72.3255	72.1903
4.49737	38.6887	59.7207	68.1144	72.3043	72.1416
4.49347	38.7248	59.7726	68.1718	72.3445	72.1404
4.48958	38.7748	59.8012	68.1849	72.4061	72.2176
4.4857	38.7929	59.7603	68.1705	72.4222	72.2321
4.48182	38.7599	59.7358	68.1432	72.4036	72.2122
4.47795	38.7059	59.749	68.132	72.3949	72.2418
4.47409	38.6881	59.7502	68.1248	72.3841	72.2371
4.47023	38.7096	59.7131	68.1086	72.371	72.2198
4.46638	38.7004	59.6996	68.1263	72.3704	72.2249
4.46254	38.6773	59.7162	68.1319	72.3764	72.1916
4.4587	38.7149	59.7373	68.1374	72.4115	72.1869
4.45487	38.763	59.7048	68.1143	72.3844	72.1578
4.45104	38.7225	59.6898	68.0914	72.3469	72.1554
4.44723	38.6825	59.676	68.0963	72.3458	72.1523
4.44342	38.6694	59.6978	68.0865	72.348	72.1682
4.43961	38.6597	59.779	68.1022	72.3721	72.165
4.43581	38.6736	59.7852	68.148	72.4272	72.1514
4.43202	38.6815	59.7644	68.1431	72.4236	72.1203
4.42824	38.6552	59.7728	68.1106	72.3706	72.1292
4.42446	38.6463	59.764	68.0828	72.3175	72.1125
4.42069	38.67	59.7152	68.0863	72.3346	72.1115
4.41692	38.6714	59.7377	68.0738	72.3369	72.1483
4.41316	38.6506	59.8179	68.0853	72.3615	72.1757
4.40941	38.5912	59.8252	68.1309	72.372	72.1427
4.40566	38.592	59.802	68.1548	72.3637	72.1324
4.40192	38.6291	59.7922	68.149	72.362	72.1514
4.39819	38.6311	59.7692	68.1142	72.3511	72.1794
4.39446	38.6013	59.7449	68.0716	72.3225	72.2053
4.39074	38.6198	59.8018	68.0748	72.3112	72.2142
4.38703	38.6213	59.8122	68.0895	72.342	72.1876
4.38332	38.6098	59.7949	68.0771	72.3873	72.1737
4.37962	38.6715	59.7863	68.0482	72.3657	72.1268
4.37592	38.6843	59.7663	68.0348	72.3377	72.0925
4.37223	38.6219	59.7554	68.0707	72.3179	72.0679
4.36855	38.5898	59.8139	68.0715	72.3147	72.0568
4.36487	38.5287	59.8596	68.081	72.3355	72.0756
4.3612	38.5489	59.8522	68.1204	72.4083	72.1484
4.35754	38.5742	59.8301	68.1209	72.401	72.1599
4.35388	38.5588	59.8368	68.1057	72.3609	72.0976
4.35022	38.578	59.8326	68.1406	72.3866	72.0468
4.34658	38.6291	59.8544	68.2006	72.5407	72.0657
4.34294	38.5993	59.8643	68.2342	72.5395	72.0673
4.3393	38.5423	59.9019	68.211	72.4672	72.0901
4.33567	38.5503	59.9958	68.1981	72.5086	72.1239
4.33205	38.5706	59.9855	68.2576	72.5795	72.194
4.32844	38.5799	59.8912	68.2547	72.6005	72.1928
4.32483	38.5873	59.8912	68.1853	72.5563	72.1708
4.32122	38.5215	59.9042	68.1959	72.4663	72.1091
4.31762	38.4568	59.8688	68.1968	72.3762	72.0725
4.31403	38.5846	59.8413	68.2279	72.3548	72.0732
4.31045	38.6889	59.9509	68.2431	72.3693	72.0574
4.30687	38.6574	60.0671	68.1937	72.3576	72.0409
4.30329	38.6158	60.1002	68.1496	72.2776	71.9154
4.29972	38.5862	60.0653	68.184	72.2947	71.9241
4.29616	38.4189	59.9908	68.1718	72.2281	71.8718
4.2926	38.3451	59.7474	68.1814	72.2794	71.8333
4.28905	38.3186	59.5908	68.2788	72.4171	71.9074
4.28551	38.4621	59.6955	68.3499	72.6954	71.9341
4.28197	38.4168	59.7163	68.229	72.6345	71.9151
4.27844	38.484	59.7593	68.313	72.5821	71.8725
4.27491	38.5677	59.7047	68.2212	72.466	71.8345
4.27139	38.5534	59.5901	68.197	72.4617	71.8949
4.26787	38.4891	59.5581	68.2107	72.4676	71.8237
4.26436	38.5124	59.5576	68.1634	72.5576	71.9106
4.26086	38.4669	59.5409	68.0903	72.4267	71.8758
4.25736	38.4778	59.5277	68.1176	72.5364	71.9582
4.25387	38.4396	59.6069	68.0633	72.4624	71.9207
4.25038	38.489	59.5079	68.0888	72.4282	71.947
4.2469	38.5009	59.6265	68.1702	72.6703	72.0982
4.24343	38.3433	59.793	68.0919	72.6042	72.0541
4.23996	38.4619	59.7029	68.081	72.4144	72.0222
4.23649	38.3948	59.7547	68.0661	72.4424	72.0482
4.23303	38.322	59.841	68.0299	72.3607	72.0359
4.22958	38.6606	59.7394	68.0961	72.4531	72.1224
4.22613	38.6433	59.7497	67.9965	72.2878	72.1316
4.22269	38.3809	59.8774	67.9756	72.2296	72.0253
4.21926	38.3117	59.8504	68.1552	72.4442	72.0621
4.21583	38.3517	59.9551	68.2028	72.4611	72.1249
4.2124	38.3977	60.1743	68.1197	72.4315	72.1119
4.20898	38.4104	60.1104	68.1229	72.4439	72.0583
4.20557	38.4038	59.9798	68.2546	72.3322	72.035
4.20216	38.4295	59.9778	68.2896	72.3521	72.0612
4.19876	38.4479	59.9978	68.1979	72.4284	72.0807
4.19536	38.4619	59.9782	68.1556	72.4241	72.0661
4.19197	38.4734	59.9155	68.1665	72.4405	72.0749
4.18858	38.5152	59.8468	68.155	72.4365	72.0765
4.1852	38.5055	59.8005	68.1064	72.3255	72.1374
4.18183	38.4676	59.7949	68.0705	72.2959	72.1352
4.17846	38.4855	59.8549	68.0852	72.3581	72.0982
4.17509	38.524	59.8242	68.0967	72.321	72.0771
4.17174	38.5295	59.806	68.1181	72.2849	72.0734
4.16838	38.5065	59.8012	68.0379	72.2578	72.0488
4.16503	38.4913	59.8013	67.9871	72.2356	72.0517
4.16169	38.509	59.801	68.0601	72.3066	72.1072
4.15835	38.498	59.7821	68.0943	72.3634	72.1252
4.15502	38.4856	59.828	68.0851	72.335	72.1165
4.15169	38.4963	59.8416	68.1224	72.2977	72.1371
4.14837	38.5022	59.8199	68.1	72.3041	72.1268
4.14506	38.5322	59.8249	68.0688	72.332	72.0905
4.14175	38.5171	59.8298	68.0995	72.3404	72.0699
4.13844	38.4799	59.8634	68.1133	72.2894	72.0867
4.13514	38.5161	59.911	68.0699	72.2554	72.0953
4.13185	38.5406	59.8996	68.0589	72.3123	72.1194
4.12856	38.5235	59.8616	68.1009	72.3439	72.1205
4.12527	38.5	59.8237	68.1336	72.3105	72.1001
4.12199	38.5042	59.7931	68.1229	72.2768	72.0642
4.11872	38.4927	59.8283	68.1133	72.3253	72.0623
4.11545	38.4747	59.8694	68.1302	72.3526	72.0787
4.11219	38.4861	59.8696	68.1767	72.3568	72.0836
4.10893	38.4828	59.8597	68.149	72.3348	72.0899
4.10568	38.4789	59.8479	68.1166	72.2808	72.106
4.10243	38.4423	59.8561	68.091	72.2683	72.0731
4.09918	38.4222	59.8722	68.0806	72.3038	72.053
4.09595	38.4305	59.8287	68.1088	72.3097	72.0555
4.09271	38.443	59.808	68.1668	72.3529	72.0995
4.08948	38.4567	59.8531	68.1889	72.3798	72.1135
4.08626	38.4474	59.8804	68.1528	72.3476	72.1091
4.08304	38.4539	59.8801	68.1156	72.3424	72.1198
4.07983	38.4386	59.8435	68.1095	72.3394	72.1275
4.07662	38.3827	59.8224	68.0987	72.3092	72.1275
4.07342	38.3355	59.8163	68.0899	72.2607	72.1058
4.07023	38.3696	59.8395	68.1248	72.2701	72.0671
4.06703	38.4256	59.8733	68.0945	72.2716	72.014
4.06385	38.4128	59.8584	68.059	72.2549	72.0206
4.06066	38.3832	59.8023	68.0999	72.2544	72.0307
4.05749	38.3802	59.8065	68.1091	72.2863	72.0234
4.05431	38.3719	59.85	68.0934	72.3247	72.0579
4.05115	38.3779	59.8568	68.1262	72.3269	72.0844
4.04798	38.3614	59.8769	68.1579	72.3142	72.1023
4.04483	38.3328	59.8548	68.0987	72.29	72.1266
4.04167	38.3559	59.8529	68.0284	72.2842	72.1084
4.03853	38.4028	59.858	68.0659	72.3421	72.1531
4.03538	38.3934	59.8746	68.0786	72.3114	72.1873
4.03225	38.3588	59.8727	68.0719	72.226	72.156
4.02911	38.3027	59.8686	68.0305	72.202	72.1236
4.02598	38.2528	59.8578	68.0361	72.2444	72.1316
4.02286	38.2545	59.7971	68.0743	72.2809	72.081
4.01974	38.2744	59.733	68.0792	72.2795	72.0653
4.01663	38.2804	59.7487	68.0736	72.2882	72.1127
4.01352	38.2306	59.7553	68.0668	72.2781	72.1026
4.01042	38.1692	59.6794	68.0169	72.2619	72.055
4.00732	38.1093	59.6417	67.9911	72.2793	72.0436
4.00422	38.0141	59.6325	67.9706	72.2467	72.0238
4.00113	37.9793	59.5545	67.9253	72.1943	72.001
3.99805	38.0125	59.5739	67.9596	72.1851	71.9848
3.99497	38.1012	59.6824	67.9985	72.2254	72.028
3.99189	38.1695	59.7814	67.9742	72.2352	72.0436
3.98882	38.1742	59.8181	67.9982	72.2418	72.0209
3.98575	38.2408	59.8509	68.0426	72.273	72.0671
3.98269	38.3152	59.8652	68.0647	72.3212	72.1137
3.97964	38.3172	59.8685	68.0723	72.3556	72.1215
3.97659	38.265	59.8627	68.0517	72.3596	72.1
3.97354	38.2939	59.8983	68.0333	72.3323	72.0856
3.9705	38.3548	59.9746	68.0402	72.3131	72.1276
3.96746	38.3438	59.9929	68.0726	72.3177	72.168
3.96442	38.3101	60.0051	68.0619	72.3036	72.1914
3.9614	38.3362	60.0133	68.0512	72.3251	72.1548
3.95837	38.3431	59.9798	68.0994	72.329	72.113
3.95535	38.3102	60.0034	68.1325	72.3251	72.1194
3.95234	38.2851	60.0005	68.1296	72.2963	72.1057
3.94933	38.287	59.957	68.1117	72.2796	72.0874
3.94632	38.3066	59.9687	68.1288	72.3319	72.1539
3.94332	38.3398	59.9873	68.1677	72.3724	72.1576
3.94032	38.3361	59.9706	68.1557	72.3132	72.1194
3.93733	38.3375	59.9472	68.1383	72.2937	72.1336
3.93435	38.3215	59.958	68.1017	72.2799	72.1214
3.93136	38.285	59.9552	68.0959	72.2344	72.0892
3.92838	38.3252	59.9729	68.1018	72.2382	72.0982
3.92541	38.3589	59.971	68.0699	72.2682	72.0929
3.92244	38.3321	59.9716	68.1115	72.3153	72.062
3.91948	38.3357	60.0496	68.1436	72.3235	72.1088
3.91652	38.3008	60.0379	68.0808	72.298	72.1439
3.91356	38.2665	59.9552	68.033	72.2962	72.106
3.91061	38.2877	59.9137	68.0948	72.3209	72.1093
3.90766	38.2828	59.9383	68.0719	72.3087	72.0785
3.90472	38.2822	59.9184	68.0532	72.3188	72.0728
3.90178	38.2905	59.9359	68.0822	72.3156	72.0535
3.89885	38.3182	59.9291	68.1483	72.3322	72.0809
3.89592	38.3098	59.9542	68.1445	72.3422	72.0926
3.89299	38.3176	60.0057	68.0714	72.3042	72.046
3.89007	38.3059	60.0047	68.1026	72.2754	72.058
3.88716	38.2747	59.9729	68.1384	72.3075	72.0734
3.88424	38.2794	59.9478	68.1134	72.3135	72.0498
3.88134	38.2668	59.9822	68.1013	72.3102	72.0579
3.87843	38.2333	60.0405	68.1197	72.3048	72.1263
3.87554	38.2322	60.0621	68.1351	72.2911	72.1788
3.87264	38.2079	59.9776	68.1217	72.2917	72.1437
3.86975	38.214	59.9497	68.1123	72.3259	72.0985
3.86687	38.2468	59.9946	68.0982	72.2984	72.0636
3.86398	38.2083	59.9432	68.0751	72.2629	72.083
3.86111	38.2301	59.969	68.0536	72.2629	72.1039
3.85823	38.2587	60.0581	68.0623	72.2494	72.1355
3.85537	38.2997	60.0403	68.1094	72.2611	72.2012
3.8525	38.2825	60.0043	68.1158	72.3046	72.1605
3.84964	38.2506	60.0044	68.0662	72.3255	72.1326
3.84679	38.2434	59.9965	68.0382	72.3058	72.0881
3.84393	38.2022	59.9815	68.0769	72.2688	72.0577
3.84109	38.2052	60.0005	68.0963	72.2857	72.0987
3.83824	38.2423	60.0061	68.0817	72.3452	72.1566
3.8354	38.2507	59.9811	68.1355	72.3826	72.1465
3.83257	38.2529	59.9854	68.1503	72.3626	72.101
3.82974	38.2536	59.9696	68.1656	72.3984	72.1238
3.82691	38.1805	59.9588	68.1532	72.3961	72.1491
3.82409	38.1298	60.008	68.1057	72.3419	72.1304
3.82127	38.1639	60.0567	68.0671	72.3434	72.0933
3.81846	38.1399	60.0469	68.0713	72.2794	72.0368
3.81565	38.1146	60.0691	68.0553	72.2195	72.0407
3.81284	38.1289	60.048	68.0433	72.2984	72.0783
3.81004	38.1138	59.9669	68.0773	72.3672	72.1213
3.80724	38.0817	59.9827	68.077	72.3573	72.1367
3.80445	38.0682	60.085	68.0885	72.3655	72.1386
3.80166	38.0709	60.109	68.1022	72.3253	72.1219
3.79888	38.1116	60.1329	68.0808	72.2816	72.0851
3.7961	38.1572	60.0918	68.078	72.3074	72.0975
3.79332	38.1298	60.0403	68.0883	72.3255	72.1125
3.79055	38.0891	60.035	68.0747	72.3615	72.1112
3.78778	38.0793	60.0335	68.0791	72.3862	72.1448
3.78501	38.0736	60.0415	68.0632	72.3713	72.1661
3.78225	38.0294	60.0247	68.0701	72.361	72.1801
3.7795	37.9908	59.9899	68.0328	72.32	72.153
3.77674	37.9709	59.9792	68.0219	72.2843	72.1002
3.77399	37.9066	59.9491	68.0272	72.2717	72.0666
3.77125	37.8905	59.9471	67.9899	72.2441	72.0795
3.76851	37.8908	59.9223	67.9704	72.237	72.0461
3.76577	37.8925	59.8607	67.9699	72.2392	71.9758
3.76304	37.9148	59.8391	67.984	72.263	72.0112
3.76031	37.8989	59.8678	68.0043	72.2922	72.1031
3.75758	37.8605	59.8784	68.0096	72.2768	72.1077
3.75486	37.801	59.8799	67.955	72.2421	72.04
3.75215	37.8008	59.9	67.9489	72.2473	72.0712
3.74943	37.8433	59.9168	67.9992	72.3399	72.1242
3.74672	37.8572	59.8908	68.0273	72.3496	72.0888
3.74402	37.8399	59.9255	68.0324	72.3378	72.0544
3.74132	37.8324	59.975	68.0328	72.3132	72.0611
3.73862	37.888	59.9742	68.0141	72.2601	72.0904
3.73593	37.9313	60.0341	68.0201	72.2638	72.116
3.73324	37.9276	60.0495	68.0342	72.2612	72.1122
3.73055	37.9304	60.0357	67.992	72.2513	72.0455
3.72787	37.9687	60.0229	67.9987	72.2967	72.0188
3.72519	37.9892	60.058	68.0473	72.328	72.0392
3.72252	37.9742	60.0742	68.0506	72.3643	72.0916
3.71985	37.9581	60.0571	68.055	72.3584	72.1219
3.71718	37.9645	60.0721	68.0558	72.3388	72.1111
3.71452	37.9787	60.0872	68.0537	72.3335	72.0967
3.71186	37.9759	60.0838	68.0673	72.3586	72.0878
3.7092	37.9613	60.0481	68.054	72.3762	72.0995
3.70655	37.9605	60.0737	68.0604	72.3256	72.1158
3.70391	37.9398	60.0944	68.0667	72.263	72.0875
3.70126	37.9391	60.0699	68.0521	72.2878	72.0937
3.69862	37.9086	60.0506	68.0427	72.3385	72.0823
3.69598	37.8892	60.0424	68.0548	72.3074	72.0657
3.69335	37.8951	60.0471	68.0374	72.2725	72.0722
3.69072	37.8914	60.0904	68.0023	72.229	72.0741
3.6881	37.8769	60.0853	67.9564	72.2437	72.092
3.68548	37.8637	60.0633	68.0199	72.2628	72.1173
3.68286	37.8537	60.0248	68.0405	72.2623	72.0761
3.68025	37.8435	59.9464	68.0389	72.295	72.0686
3.67764	37.8573	59.9416	67.9971	72.2754	72.1077
3.67503	37.899	60.0023	67.9823	72.2817	72.1101
3.67243	37.8562	59.9975	68.0243	72.2846	72.0682
3.66983	37.8568	59.9856	68.1175	72.2766	72.0408
3.66723	37.8975	60.0339	68.1194	72.3135	72.0535
3.66464	37.8922	60.1002	68.0614	72.3348	72.0841
3.66205	37.8356	60.0951	68.0086	72.3046	72.083
3.65947	37.8088	60.1042	68.0083	72.2704	72.0667
3.65689	37.7791	60.1212	67.9965	72.3015	72.0756
3.65431	37.7813	60.1144	67.9927	72.316	72.0863
3.65174	37.8016	60.0784	68.0545	72.2756	72.0524
3.64917	37.8027	59.9885	68.0546	72.2471	72.0267
3.6466	37.832	59.9827	68.0266	72.2409	72.0632
3.64404	37.851	59.9891	67.946	72.247	72.072
3.64148	37.7701	60.0091	67.8758	72.2311	72.0606
3.63892	37.7164	60.04	67.8919	72.2408	72.0456
3.63637	37.7258	60.0255	67.9592	72.2808	72.0579
3.63382	37.7407	59.955	67.946	72.2229	72.0467
3.63128	37.7109	59.9464	67.8903	72.1579	72.0197
3.62874	37.6951	59.9865	67.8803	72.1459	72.0602
3.6262	37.6451	59.9601	67.8356	72.1549	72.067
3.62367	37.565	59.9561	67.7748	72.1284	72.0169
3.62114	37.5549	59.9433	67.8405	72.1116	71.9804
3.61861	37.6025	59.9223	67.9208	72.1102	71.985
3.61609	37.6125	59.8873	67.9623	72.1556	72.021
3.61357	37.5463	59.8839	67.9519	72.1935	72.0278
3.61105	37.4452	59.8884	67.8745	72.1336	71.9308
3.60854	37.4465	59.8323	67.8882	72.1508	71.9182
3.60603	37.4086	59.8301	67.8942	72.1941	71.9692
3.60352	37.3408	59.7908	67.8669	72.1672	71.9811
3.60102	37.3115	59.7336	67.8091	72.1055	71.9633
3.59852	37.2484	59.688	67.7755	72.0569	71.9681
3.59602	37.1039	59.5994	67.7117	72.008	71.9407
3.59353	37.008	59.5119	67.6959	71.9807	71.9337
3.59104	36.938	59.4075	67.6787	71.9743	71.9425
3.58856	36.7937	59.2609	67.5966	71.9193	71.8901
3.58608	36.7011	59.1882	67.5365	71.8761	71.8195
3.5836	36.6874	59.1389	67.4959	71.828	71.7489
3.58112	36.6368	59.084	67.4511	71.7972	71.7254
3.57865	36.5526	59.1256	67.4329	71.8136	71.6996
3.57618	36.5288	59.1493	67.3807	71.8391	71.6502
3.57372	36.5192	59.1254	67.3606	71.8401	71.6083
3.57126	36.4999	59.0957	67.4054	71.8246	71.6534
3.5688	36.5425	59.0879	67.4108	71.803	71.6712
3.56635	36.577	59.121	67.3521	71.8383	71.6449
3.56389	36.5536	59.1641	67.3878	71.8366	71.6799
3.56145	36.5261	59.1949	67.4635	71.8263	71.755
3.559	36.5172	59.1693	67.5103	71.8338	71.7027
3.55656	36.5411	59.097	67.5369	71.8748	71.6281
3.55412	36.5071	59.0775	67.4603	71.8315	71.6748
3.55169	36.5029	59.1323	67.3972	71.8122	71.7359
3.54926	36.5589	59.1497	67.4344	71.8675	71.783
3.54683	36.5317	59.1641	67.4841	71.878	71.8099
3.54441	36.478	59.1295	67.4368	71.8303	71.7193
3.54199	36.4649	59.1768	67.4005	71.7877	71.6175
3.53957	36.491	59.2631	67.4375	71.8118	71.6562
3.53715	36.4929	59.2366	67.419	71.8349	71.7471
3.53474	36.4933	59.1748	67.3767	71.8053	71.7486
3.53233	36.4807	59.1995	67.369	71.7643	71.7221
3.52993	36.4969	59.2098	67.38	71.7328	71.7221
3.52753	36.5057	59.169	67.4076	71.7105	71.7486
3.52513	36.4555	59.1617	67.2935	71.6819	71.7373
3.52274	36.412	59.1947	67.1994	71.66	71.7405
3.52034	36.359	59.2245	67.2199	71.6601	71.7316
3.51796	36.3033	59.2811	67.2293	71.6441	71.6975
3.51557	36.301	59.3654	67.182	71.6718	71.6732
3.51319	36.3472	59.4022	67.1247	71.7355	71.658
3.51081	36.3327	59.4094	67.0776	71.6852	71.6183
3.50843	36.3092	59.3963	67.0314	71.5814	71.6424
3.50606	36.3153	59.3785	67.1254	71.6915	71.7265
3.50369	36.267	59.3476	67.2098	71.7303	71.7524
3.50133	36.2148	59.2927	67.245	71.6726	71.7142
3.49897	36.2027	59.1834	67.2348	71.7012	71.6974
3.49661	36.1536	59.1406	67.1357	71.739	71.657
3.49425	36.1242	59.0842	67.1051	71.6699	71.5902
3.4919	36.1136	59.0859	67.1659	71.6153	71.5626
3.48955	35.9959	59.086	67.1839	71.6273	71.6572
3.4872	35.9502	59.0547	67.096	71.6143	71.7162
3.48486	35.9632	59.0139	67.0691	71.5947	71.6761
3.48252	35.855	58.8742	67.0722	71.5784	71.6072
3.48018	35.7145	58.7358	66.9436	71.5274	71.5535
3.47784	35.5635	58.658	66.8467	71.4807	71.467
3.47551	35.437	58.5571	66.8114	71.4672	71.3891
3.47319	35.3597	58.4485	66.729	71.4079	71.3679
3.47086	35.2535	58.3773	66.7326	71.3684	71.3671
3.46854	35.0891	58.2599	66.708	71.2525	71.2951
3.46622	34.9345	58.1253	66.5399	71.1305	71.2192
3.46391	34.7992	57.9627	66.4222	71.1327	71.2347
3.46159	34.5385	57.7157	66.3653	71.0868	71.2229
3.45928	34.2505	57.4478	66.2609	70.9772	71.1372
3.45698	33.9288	57.2047	66.0604	70.7398	70.9911
3.45468	33.551	56.9014	65.8581	70.5095	70.8048
3.45237	33.1409	56.4539	65.7013	70.46	70.6849
3.45008	32.6424	56.0015	65.4918	70.393	70.5533
3.44778	32.1434	55.5142	65.2228	70.1908	70.3955
3.44549	31.7621	55.0465	64.9701	70.0014	70.2777
3.4432	31.5649	54.8332	64.7589	69.8011	70.2101
3.44092	31.5815	54.9635	64.7848	69.8374	70.2114
3.43864	31.8418	55.2598	65.0138	70.0072	70.332
3.43636	32.2065	55.7167	65.2197	70.0878	70.4187
3.43408	32.6537	56.2401	65.425	70.22	70.5081
3.43181	33.1443	56.6939	65.6115	70.4485	70.7378
3.42954	33.5078	57.0444	65.7587	70.6573	70.9489
3.42727	33.7823	57.3599	65.8922	70.8127	71.0305
3.42501	33.9522	57.5851	65.9439	70.8359	71.0185
3.42275	34.0022	57.6768	66.0568	70.7925	71.109
3.42049	33.9541	57.7276	66.1376	70.853	71.1797
3.41824	33.8874	57.6765	66.1523	70.9177	71.109
3.41599	33.8604	57.4871	66.1184	70.9348	71.0503
3.41374	33.7772	57.3627	66.1132	70.9578	71.0945
3.41149	33.5979	57.2321	66.0231	70.8851	71.0757
3.40925	33.2941	57.0065	65.8335	70.6656	70.8988
3.40701	32.8944	56.6748	65.7129	70.4387	70.7067
3.40477	32.5071	56.2453	65.5489	70.3266	70.6036
3.40254	32.0619	55.763	65.1454	70.1265	70.4078
3.40031	31.5664	55.1171	64.7747	69.8	70.1449
3.39808	30.9257	54.3051	64.4322	69.4667	69.9431
3.39585	30.16	53.4702	64.0174	69.1418	69.6986
3.39363	29.2407	52.4169	63.404	68.6411	69.2802
3.39141	28.161	50.9964	62.5868	68.0049	68.6928
3.38919	26.9262	49.339	61.5419	67.159	67.995
3.38698	25.496	47.2292	60.2298	66.0244	67.1205
3.38477	23.8633	44.6474	58.5829	64.6609	65.9719
3.38256	22.2271	41.88	56.7334	63.0868	64.624
3.38036	20.8949	39.1774	54.9181	61.5118	63.3098
3.37815	19.9012	37.0498	53.4513	60.2888	62.3834
3.37595	19.412	35.9267	52.7773	59.697	61.9661
3.37376	19.5249	36.1069	53.0449	59.9882	62.1889
3.37156	20.2546	37.5024	54.1683	60.997	63.0635
3.36937	21.4515	39.7085	55.8964	62.4391	64.2918
3.36719	22.9482	42.365	57.7934	64.0731	65.6564
3.365	24.5511	45.0603	59.5513	65.5179	66.8649
3.36282	26.195	47.6447	61.0872	66.8342	67.8935
3.36064	27.7918	49.8336	62.3956	67.9769	68.7423
3.35846	29.2041	51.6778	63.5089	68.8773	69.369
3.35629	30.426	53.2619	64.3622	69.5245	69.9181
3.35412	31.5	54.5197	65.0397	70.0614	70.4749
3.35195	32.3585	55.4459	65.5529	70.4694	70.874
3.34979	33.0401	56.1538	65.9224	70.7113	71.086
3.34762	33.6398	56.7569	66.2045	70.9476	71.2147
3.34546	34.0584	57.2286	66.4287	71.181	71.4113
3.34331	34.3696	57.6139	66.5822	71.276	71.4896
3.34115	34.6447	57.9101	66.7699	71.3923	71.4927
3.339	34.9065	58.1669	66.9104	71.4985	71.5641
3.33685	35.1206	58.3739	66.9825	71.5619	71.6958
3.33471	35.3461	58.5703	67.1422	71.6502	71.7346
3.33256	35.5201	58.7241	67.2925	71.7744	71.7544
3.33042	35.654	58.8675	67.3091	71.8249	71.7913
3.32828	35.7791	58.9411	67.3404	71.816	71.8025
3.32615	35.8931	59.0271	67.3676	71.8414	71.7618
3.32402	35.974	59.114	67.2764	71.8136	71.6823
3.32189	36.0414	59.0724	67.2711	71.7755	71.6963
3.31976	36.1222	59.0956	67.4139	71.7989	71.8043
3.31764	36.2173	59.1917	67.4743	71.8284	71.8626
3.31552	36.2256	59.1761	67.5081	71.8927	71.938
3.3134	36.2228	59.2004	67.4992	71.9405	72.0191
3.31128	36.2144	59.2439	67.4987	71.9348	71.9559
3.30917	36.2262	59.3555	67.5354	71.9244	71.8521
3.30706	36.3385	59.4762	67.5895	71.9615	71.9258
3.30495	36.4103	59.442	67.5684	71.9809	71.9493
3.30284	36.3729	59.431	67.5008	71.9642	71.8404
3.30074	36.3616	59.491	67.4265	71.9537	71.8018
3.29864	36.3482	59.5128	67.4196	71.9616	71.8587
3.29655	36.2777	59.4519	67.4087	71.9365	71.8717
3.29445	36.2516	59.4484	67.4224	71.9527	71.9103
3.29236	36.2606	59.5675	67.505	71.9892	71.9839
3.29027	36.256	59.5957	67.5269	71.9907	71.9609
3.28818	36.2934	59.6208	67.5501	71.9824	71.9234
3.2861	36.2982	59.5252	67.5493	71.9698	71.9056
3.28402	36.2711	59.4587	67.5431	71.9242	71.8997
3.28194	36.2756	59.4869	67.5077	71.9232	71.8728
3.27986	36.2444	59.4951	67.4192	71.9613	71.8826
3.27779	36.2419	59.5353	67.3619	71.913	71.9086
3.27572	36.2543	59.6065	67.3755	71.9668	71.9604
3.27365	36.2449	59.5883	67.4603	72.0114	71.9628
3.27159	36.2391	59.5859	67.4498	71.9984	71.8749
3.26953	36.2555	59.6353	67.4577	72.0241	71.8872
3.26746	36.2715	59.5862	67.5816	72.0571	71.9708
3.26541	36.2563	59.4934	67.5161	72.0433	71.9374
3.26335	36.2961	59.5522	67.4392	71.9604	71.8208
3.2613	36.2888	59.6629	67.4947	71.8911	71.809
3.25925	36.1954	59.6643	67.5015	71.8341	71.8021
3.2572	36.1718	59.6498	67.4417	71.8332	71.7881
3.25516	36.2453	59.6723	67.3762	71.8817	71.8021
3.25312	36.2775	59.6669	67.3523	71.9068	71.8231
3.25108	36.2974	59.6258	67.3838	71.9074	71.8334
3.24904	36.3017	59.6175	67.4881	71.9696	71.9003
3.24701	36.3133	59.7354	67.525	72.0546	71.944
3.24497	36.2952	59.7493	67.476	71.975	71.8414
3.24294	36.3078	59.6517	67.4309	71.9273	71.8235
3.24092	36.3237	59.5948	67.5457	71.9822	71.9059
3.23889	36.3413	59.6342	67.6405	72.0262	71.9429
3.23687	36.3388	59.7133	67.5745	71.964	71.8916
3.23485	36.287	59.7581	67.4987	71.9172	71.9134
3.23284	36.2708	59.764	67.3705	71.9129	71.9003
3.23082	36.2753	59.6969	67.3094	71.9203	71.8272
3.22881	36.3548	59.651	67.4576	71.9815	71.8307
3.2268	36.4023	59.572	67.5327	71.9581	71.8792
3.22479	36.2718	59.533	67.4923	71.8373	71.8929
3.22279	36.2256	59.666	67.4532	71.824	71.8696
3.22079	36.2367	59.7363	67.3877	71.8684	71.8232
3.21879	36.2122	59.7198	67.3521	71.8761	71.766
3.21679	36.1937	59.7199	67.3224	71.8024	71.813
3.2148	36.2117	59.8106	67.3824	71.7982	71.9022
3.2128	36.2426	59.7705	67.4503	71.8345	71.8689
3.21082	36.2073	59.6234	67.3727	71.8428	71.8072
3.20883	36.2282	59.5654	67.4054	71.9117	71.8527
3.20684	36.274	59.659	67.4307	71.9935	71.861
3.20486	36.3755	59.7194	67.3863	71.9827	71.9128
3.20288	36.3802	59.7548	67.3606	71.9492	71.9255
3.20091	36.2745	59.956	67.3968	71.9109	71.8161
3.19893	36.2961	59.886	67.4754	71.8648	71.6861
3.19696	36.3697	59.7532	67.4343	71.853	71.6517
3.19499	36.3269	59.8694	67.3327	71.7815	71.6401
3.19302	36.2707	59.8725	67.4545	71.8592	71.7336
3.19106	36.3319	59.9683	67.5012	71.9828	71.8791
3.18909	36.4125	60.0725	67.3446	71.9318	71.8035
3.18713	36.4709	60.0175	67.2808	71.8341	71.7884
3.18518	36.461	59.9533	67.3201	71.7879	71.8126
3.18322	36.3507	59.9469	67.3413	71.8601	71.7654
3.18127	36.3854	59.9631	67.37	71.8382	71.7629
3.17932	36.5123	60.0808	67.4074	71.7943	71.8392
3.17737	36.5294	60.0823	67.5284	71.907	71.8349
3.17542	36.5515	60.001	67.5669	71.9907	71.8506
3.17348	36.5693	59.9546	67.5042	71.9694	71.9859
3.17154	36.5356	60.0307	67.4366	71.9025	71.9065
3.1696	36.5928	60.1121	67.3788	71.8896	71.7519
3.16766	36.6865	60.0797	67.4692	71.9414	71.7584
3.16573	36.6363	60.0759	67.5139	71.9772	71.8537
3.1638	36.5508	60.0344	67.4288	71.9187	71.772
3.16187	36.5301	60.0503	67.4789	71.943	71.6953
3.15994	36.541	60.1877	67.4928	72.0029	71.7427
3.15802	36.6258	60.2687	67.3884	71.972	71.8188
3.1561	36.6598	60.156	67.2981	71.8651	71.8456
3.15418	36.7155	60.1246	67.2773	71.8212	71.8317
3.15226	36.7049	60.1979	67.3336	71.8661	71.8315
3.15034	36.6511	60.114	67.3214	71.8966	71.7923
3.14843	36.705	59.9766	67.4217	71.9643	71.8255
3.14652	36.6727	60.1113	67.4241	71.9647	71.7725
3.14461	36.6542	60.1455	67.3852	71.8286	71.6751
3.14271	36.6141	60.0209	67.4333	71.812	71.7156
3.1408	36.5464	60.1106	67.448	71.9463	71.7495
3.1389	36.5513	60.2335	67.3542	71.9379	71.7184
3.137	36.5993	60.1782	67.3172	71.8504	71.691
3.13511	36.6263	60.0863	67.4169	71.9205	71.7234
3.13321	36.594	60.0947	67.4732	71.8866	71.7596
3.13132	36.657	60.1662	67.4082	71.7648	71.7338
3.12943	36.6626	60.1076	67.362	71.7799	71.6728
3.12754	36.6285	59.9145	67.3932	71.8603	71.6714
3.12566	36.617	59.9657	67.4779	71.8917	71.7404
3.12377	36.601	60.117	67.4744	71.8569	71.6972
3.12189	36.5773	60.1301	67.3935	71.7698	71.6835
3.12002	36.5176	59.9878	67.3071	71.7421	71.687
3.11814	36.5063	60.1309	67.3735	71.729	71.7613
3.11627	36.5639	60.3448	67.4555	71.7659	71.8131
3.11439	36.5394	60.3328	67.3738	71.7508	71.6889
3.11253	36.4407	60.1322	67.3329	71.8482	71.6605
3.11066	36.4705	60.0699	67.3047	71.8673	71.6759
3.10879	36.5198	60.1681	67.3247	71.859	71.7424
3.10693	36.5332	60.1595	67.3506	71.9516	71.8618
3.10507	36.5023	60.1368	67.4709	71.9255	71.8174
3.10321	36.529	60.1283	67.4952	71.8106	71.7189
3.10136	36.5071	60.0752	67.3854	71.6957	71.5305
3.0995	36.547	60.06	67.327	71.7871	71.5607
3.09765	36.6062	60.0749	67.3226	71.8644	71.61
3.0958	36.5423	60.1197	67.2903	71.8402	71.5748
3.09395	36.4476	60.1404	67.1623	71.7604	71.4821
3.09211	36.5611	60.0885	67.1132	71.7697	71.6233
3.09027	36.5273	60.0357	67.1932	71.7958	71.6767
3.08843	36.3966	59.9971	67.2201	71.7762	71.567
3.08659	36.4021	60.0724	67.097	71.7616	71.5388
3.08475	36.4285	60.2075	66.9976	71.6634	71.504
3.08292	36.4427	60.1922	67.0245	71.5816	71.5153
3.08109	36.5174	60.25	67.1488	71.6646	71.5329
3.07926	36.4958	60.2596	67.1878	71.6997	71.4794
3.07743	36.5036	60.1105	67.1367	71.7182	71.5841
3.0756	36.5038	60.126	67.1231	71.806	71.6383
3.07378	36.5032	60.1104	67.0815	71.7942	71.6041
3.07196	36.486	60.0536	67.1437	71.6486	71.6181
3.07014	36.5319	60.1403	67.2319	71.7144	71.6271
3.06832	36.5146	60.1301	67.266	71.7507	71.616
3.06651	36.5149	60.132	67.24	71.6701	71.4862
3.0647	36.4997	60.2079	67.2546	71.7558	71.5614
3.06289	36.4951	60.1674	67.2684	71.7484	71.6447
3.06108	36.5202	60.1819	67.2762	71.6166	71.617
3.05927	36.4934	60.2379	67.2178	71.6409	71.5179
3.05747	36.4248	60.2707	67.0875	71.6809	71.4186
3.05567	36.3833	60.2749	67.0749	71.6298	71.3775
3.05387	36.3462	60.1852	67.1445	71.5133	71.4458
3.05207	36.4071	60.023	67.1368	71.5801	71.5042
3.05027	36.5288	59.9333	67.094	71.7544	71.5491
3.04848	36.5149	59.935	67.0704	71.7858	71.4285
3.04669	36.3792	60.0145	66.8788	71.6708	71.3171
3.0449	36.3687	60.0776	66.8324	71.5725	71.4092
3.04311	36.3463	60.0364	66.8921	71.5862	71.4246
3.04133	36.3008	59.9782	66.9054	71.6198	71.4444
3.03955	36.2987	59.9836	66.927	71.584	71.5449
3.03777	36.3586	59.9803	67.0098	71.606	71.5851
3.03599	36.4941	59.9198	67.1498	71.7378	71.6285
3.03421	36.5547	59.9524	67.2147	71.766	71.6326
3.03244	36.4709	60.0205	67.1546	71.62	71.5701
3.03066	36.3944	60.0453	67.123	71.6275	71.5828
3.02889	36.3813	59.9618	67.0743	71.6056	71.5597
3.02713	36.3705	60.009	67.0374	71.5694	71.547
3.02536	36.3508	60.0719	67.1108	71.5978	71.4497
3.0236	36.3465	59.966	67.0301	71.6396	71.4291
3.02183	36.3925	59.9744	66.9937	71.7142	71.6492
3.02007	36.3533	60.0527	67.1304	71.7199	71.6889
3.01832	36.299	60.1644	67.0594	71.6805	71.5499
3.01656	36.1757	60.2109	66.9949	71.5071	71.4644
3.01481	36.2341	60.127	67.054	71.6047	71.5128
3.01305	36.364	60.1713	67.0212	71.7101	71.5026
3.0113	36.3338	60.1988	67.0233	71.6137	71.4499
3.00956	36.3385	60.1499	67.0383	71.5224	71.4311
3.00781	36.3078	60.1289	66.9139	71.4063	71.3221
3.00607	36.2613	60.2276	66.7993	71.4028	71.3089
3.00433	36.2139	60.2772	66.8578	71.4232	71.3515
3.00259	36.2325	60.206	67.0774	71.6075	71.4986
3.00085	36.224	60.0965	67.2552	71.7343	71.5943
2.99911	36.1951	59.8742	67.2319	71.677	71.5503
2.99738	36.228	59.825	67.0421	71.5572	71.5065
2.99565	36.1414	60.0039	66.937	71.5548	71.4411
2.99392	36.04	60.1756	66.9829	71.5658	71.5063
2.99219	36.1473	60.1749	67.0561	71.481	71.4538
2.99047	36.3167	60.0533	67.0181	71.4155	71.2638
2.98874	36.1642	59.9522	67.021	71.5336	71.3612
2.98702	36.077	59.8985	67.0455	71.5365	71.387
2.9853	36.1594	59.9254	67.0692	71.4467	71.3316
2.98358	36.2435	60.035	67.0464	71.5011	71.4376
2.98187	36.2219	60.0396	67.0364	71.5495	71.4705
2.98015	36.3013	59.9892	67.0437	71.6024	71.4222
2.97844	36.3568	60.0072	67.0418	71.6744	71.5879
2.97673	36.3544	60.0402	67.0653	71.6501	71.6822
2.97502	36.4311	59.9796	67.0203	71.5728	71.5334
2.97332	36.3366	60.026	66.918	71.443	71.3802
2.97161	36.2237	60.026	66.8861	71.4008	71.4367
2.96991	36.1856	60.0177	66.8311	71.3935	71.4808
2.96821	36.1675	60.1605	66.8156	71.3631	71.3966
2.96651	36.1699	60.1502	66.8711	71.3836	71.365
2.96482	36.2042	59.9479	67.0593	71.4727	71.4224
2.96312	36.2156	59.9657	67.0427	71.4906	71.4184
2.96143	36.2487	60.0395	66.9229	71.5251	71.3987
2.95974	36.2639	60.1276	66.9075	71.5702	71.5131
2.95805	36.2967	60.0705	66.9918	71.6215	71.6208
2.95637	36.2895	60.0422	67.1151	71.5743	71.6001
2.95468	36.2598	60.0799	67.069	71.4837	71.4835
2.953	36.2308	60.0735	66.8502	71.5078	71.3177
2.95132	36.2686	60.0568	66.8406	71.5262	71.3273
2.94964	36.2604	59.9878	66.8303	71.4355	71.2723
2.94796	36.105	59.8434	66.7439	71.3746	71.1529
2.94629	36.0901	59.915	66.8461	71.3175	71.2013
2.94461	36.2225	60.002	67.0231	71.3652	71.243
2.94294	36.1869	59.9862	66.956	71.3844	71.3029
2.94127	36.0587	59.9192	66.8565	71.4313	71.3812
2.93961	36.0692	59.9457	66.9145	71.5559	71.3778
2.93794	36.0558	59.9424	67.0578	71.592	71.4613
2.93628	36.0601	59.8167	66.9842	71.6323	71.5353
2.93462	36.0652	59.8838	66.8534	71.6181	71.4646
2.93296	36.2017	60.025	66.8805	71.5726	71.3687
2.9313	36.2651	60.1291	66.8191	71.5673	71.3371
2.92964	36.2425	60.0583	66.9044	71.6031	71.3782
2.92799	36.3071	59.9253	66.9039	71.511	71.3534
2.92634	36.2632	60.061	66.8715	71.4227	71.441
2.92469	36.205	60.061	66.8377	71.3346	71.4408
2.92304	36.1623	60.1492	66.7864	71.2428	71.2799
2.92139	36.0782	60.1421	66.892	71.3054	71.2287
2.91974	36.0703	60.0275	66.9472	71.4156	71.3504
2.9181	36.0807	59.9995	66.928	71.4225	71.3551
2.91646	36.0981	60.0067	66.9937	71.5308	71.2553
2.91482	36.0892	60.0115	67.0148	71.5518	71.4013
2.91318	36.0595	60.0064	66.8605	71.4607	71.4518
2.91155	36.0593	59.9587	66.8344	71.3716	71.385
2.90991	36.0684	59.9716	66.8636	71.3243	71.3305
2.90828	36.2114	60.0188	66.8493	71.3657	71.3124
2.90665	36.1996	59.998	66.7938	71.3644	71.2982
2.90502	36.1669	60.0317	66.8025	71.2881	71.22
2.9034	36.1966	60.0748	66.8778	71.2909	71.0968
2.90177	36.1824	59.9292	66.6779	71.2197	71.0145
2.90015	36.0939	59.9644	66.6845	71.3229	71.2141
2.89853	36.0574	60.1388	66.8469	71.3301	71.3526
2.89691	36.0952	60.0391	66.8693	71.2538	71.3873
2.89529	36.1374	59.9635	66.8623	71.3423	71.354
2.89368	36.1841	59.9896	66.9862	71.4082	71.3584
2.89206	36.2511	59.9777	66.9547	71.3002	71.3867
2.89045	36.095	59.9347	66.7138	71.084	71.2568
2.88884	36.0522	59.9892	66.7247	71.1349	71.1432
2.88723	36.1874	60.0607	66.9074	71.4518	71.1803
2.88562	36.1424	60.0684	66.8898	71.501	71.1939
2.88402	36.1776	60.0541	66.8518	71.4761	71.2284
2.88242	36.2313	60.0692	66.9273	71.4487	71.2368
2.88081	36.17	60.1463	66.9697	71.3755	71.2761
2.87922	36.1165	60.072	66.9669	71.3341	71.3028
2.87762	36.1235	60.0511	66.9019	71.3555	71.2397
2.87602	36.1852	60.134	66.9019	71.4229	71.2703
2.87443	36.265	60.0607	66.8114	71.2364	71.2222
2.87284	36.2098	59.9383	66.6828	71.1801	71.0431
2.87124	36.2073	60.0125	66.7646	71.3313	71.0806
2.86966	36.1876	60.0864	66.8453	71.3594	71.1538
2.86807	36.1692	59.988	66.8564	71.3234	71.1152
2.86648	36.1743	59.9378	66.8355	71.3738	71.2792
2.8649	36.2908	59.921	66.8882	71.4473	71.3257
2.86332	36.3884	59.9022	66.9074	71.3863	71.1852
2.86174	36.3244	59.9317	66.8558	71.2784	71.0059
2.86016	36.2429	59.8763	66.9245	71.2893	71.1505
2.85858	36.2161	59.8772	66.9676	71.3027	71.3237
2.85701	36.2059	59.8783	66.7571	71.1426	71.1616
2.85543	36.189	59.8656	66.5692	70.8151	70.7922
2.85386	36.1698	59.8375	66.7544	70.9496	70.8742
2.85229	36.157	59.7988	66.897	71.2857	71.111
2.85072	36.1791	59.8527	66.7035	71.1915	71.0219
2.84916	36.2317	59.8428	66.5638	71.1254	70.988
2.84759	36.2727	59.8166	66.719	71.3212	71.2164
2.84603	36.3231	59.8702	66.8105	71.3101	71.2769
2.84447	36.2916	60.0166	66.8507	71.2708	71.211
2.84291	36.2212	59.8911	66.8061	71.243	71.0247
2.84135	36.2243	59.6565	66.8079	71.1936	70.9339
2.8398	36.1402	59.6297	66.6758	71.0688	70.8126
2.83824	36.0395	59.647	66.5842	70.9729	70.7405
2.83669	36.0091	59.7534	66.6171	70.9211	70.779
2.83514	36.0131	59.6612	66.5086	70.7441	70.6885
2.83359	36.0824	59.6749	66.5741	70.8404	70.8011
2.83204	36.144	59.8011	66.6979	71.1286	70.8582
2.83049	36.2186	59.7695	66.8773	71.2816	70.9744
2.82895	36.2177	59.84	66.8912	71.1761	70.9563
2.82741	36.3114	59.8732	66.86	71.147	70.9351
2.82587	36.3619	59.8405	66.9485	71.287	71.1081
2.82433	36.3109	59.8532	66.9095	71.3369	71.1496
2.82279	36.2148	59.7393	66.6608	70.9972	70.8209
2.82125	36.1852	59.5602	66.5679	70.7398	70.5861
2.81972	36.1645	59.5729	66.6719	70.9275	70.7978
2.81819	36.1823	59.5175	66.7225	71.0582	70.9874
2.81666	36.2425	59.4964	66.7731	71.0635	70.8474
2.81513	36.3412	59.543	66.6813	70.9934	70.7424
2.8136	36.3304	59.729	66.7369	71.1946	70.9184
2.81207	36.2725	59.6406	66.8455	71.2576	70.963
2.81055	36.2779	59.5367	66.8254	71.2592	70.9203
2.80903	36.2494	59.5716	66.5565	71.0776	70.6526
2.80751	36.2261	59.5926	66.2313	70.9182	70.547
2.80599	36.2345	59.4166	65.9734	70.7735	70.5389
2.80447	36.1776	58.9924	65.8616	70.4972	70.3236
2.80296	36.1367	59.0273	66.3547	70.8475	70.5241
2.80144	36.2101	59.531	66.7036	71.1585	70.9342
2.79993	36.1782	59.6781	66.7193	71.133	70.9304
2.79842	36.0956	59.5113	66.7042	71.0528	70.8072
2.79691	36.0696	59.3953	66.6015	70.9353	70.7318
2.7954	36.0236	59.3796	66.5817	70.996	70.7471
2.79389	35.9467	59.4139	66.6872	71.0885	70.8773
2.79239	35.8471	59.3482	66.6535	71.0237	70.9105
2.79089	35.7463	59.1212	66.5779	70.8457	70.693
2.78938	35.7606	58.8877	66.5546	70.8429	70.5292
2.78789	35.8716	58.7389	66.3611	70.5765	70.3315
2.78639	36.0615	59.2258	66.7507	70.9431	70.7795
2.78489	36.0321	59.3281	66.6962	70.9744	70.7763
2.7834	35.9485	59.1274	66.5531	70.8294	70.7464
2.7819	35.8499	59.0114	66.5959	70.6868	70.661
2.78041	35.9209	59.2103	66.7505	70.8152	70.7163
2.77892	35.8524	59.209	66.4578	70.6858	70.6169
2.77743	35.8036	59.277	66.4805	70.6821	70.6019
2.77595	35.8203	59.4172	66.8415	71.1014	70.9237
2.77446	35.8133	59.5766	67.0113	71.3843	71.2477
2.77298	35.896	59.6031	66.9122	71.2783	71.1046
2.77149	36.036	59.6645	67.0119	71.343	71.0493
2.77001	36.0076	59.6507	67.1324	71.3186	71.1181
2.76854	35.8817	59.3491	66.8397	71.0106	70.7643
2.76706	35.7232	59.0332	66.4204	70.6453	70.4658
2.76558	35.7479	59.002	66.3522	70.62	70.5144
2.76411	35.685	58.8931	66.2275	70.4841	70.1963
2.76264	35.7068	58.8902	66.4782	70.6689	70.236
2.76116	35.7159	58.9152	66.5686	70.8421	70.5331
2.75969	35.7122	58.9337	66.541	70.8481	70.6092
2.75823	35.6683	58.8779	66.4691	70.7655	70.5122
2.75676	35.6329	58.8166	66.6283	71.0091	70.8197
2.7553	35.5345	58.6149	66.7446	71.165	70.913
2.75383	35.4763	58.642	66.4641	70.8119	70.4916
2.75237	35.4727	58.6203	66.3779	70.6838	70.4658
2.75091	35.5802	58.4218	66.4329	70.6593	70.4976
2.74945	35.5903	58.2866	66.3456	70.5256	70.3727
2.74799	35.5471	58.3466	66.3417	70.584	70.3861
2.74654	35.4298	58.3494	66.2994	70.5802	70.3373
2.74509	35.3349	58.2247	66.2087	70.4542	70.1958
2.74363	35.322	58.1231	66.1961	70.3701	70.1423
2.74218	35.0993	58.0465	65.8649	69.9429	69.5709
2.74073	34.791	57.9312	65.3635	69.4011	68.8645
2.73929	35.3849	58.322	66.3641	70.6279	70.243
2.73784	35.597	58.4492	66.4053	70.6693	70.4227
2.73639	35.6281	58.4667	66.3861	70.6371	70.4612
2.73495	35.7095	58.5085	66.5555	70.8307	70.6857
2.73351	35.6562	58.3577	66.4331	70.6838	70.5591
2.73207	35.5888	58.2339	66.3456	70.643	70.3858
2.73063	35.6021	58.1686	66.4327	70.6867	70.3396
2.72919	35.6082	58.1537	66.4319	70.6229	70.3858
2.72776	35.6736	58.2336	66.418	70.6768	70.4283
2.72632	35.7107	58.425	66.3559	70.6912	70.2772
2.72489	35.4446	58.4704	66.1816	70.4515	69.762
2.72346	35.4532	58.4739	66.4709	70.6107	70.1131
2.72203	35.4324	58.6792	66.6721	70.6923	70.4098
2.7206	35.4011	58.7911	66.2327	70.3366	70.2444
2.71918	35.5596	58.3065	66.0699	70.2607	70.1813
2.71775	35.5886	58.1525	66.2783	70.3772	70.2392
2.71633	35.5878	58.2276	66.5462	70.6337	70.4227
2.7149	35.5825	58.2233	66.553	70.6685	70.3694
2.71348	35.5282	58.2516	66.4525	70.6809	70.3063
2.71206	35.5444	58.4456	66.5291	70.9312	70.4904
2.71065	35.5617	58.0734	66.0731	70.2487	69.864
2.70923	35.3897	58.2315	66.4571	70.435	70.0003
2.70782	35.3208	58.3284	66.5384	70.7156	70.2919
2.7064	35.3075	58.1599	66.4503	70.7648	70.3588
2.70499	35.2951	58.2139	66.5556	70.8143	70.4053
2.70358	35.3422	58.3437	66.6457	70.9404	70.5586
2.70217	35.3244	58.4498	66.6516	70.9825	70.6337
2.70076	35.3254	58.3666	66.7712	70.9488	70.6754
2.69936	35.3093	58.2888	66.7211	70.8797	70.5984
2.69795	35.34	58.2646	66.6776	70.8667	70.4921
2.69655	35.3727	58.2426	66.5579	70.784	70.2936
2.69515	35.4189	57.8939	65.9267	70.1306	69.7441
2.69375	35.7018	58.1426	66.4194	70.7702	70.5107
2.69235	35.639	58.2312	66.5652	70.8672	70.5167
2.69095	35.5361	58.2593	66.5679	70.7149	70.4395
2.68956	35.4414	58.4484	66.595	70.6433	70.5585
2.68816	35.322	58.5565	66.5843	70.6943	70.5676
2.68677	35.3269	58.4286	66.5016	70.6189	70.3795
2.68538	35.3811	58.4701	66.4917	70.5907	70.3141
2.68399	35.407	58.6159	66.6448	70.6941	70.3291
2.6826	35.4413	58.5387	66.83	70.9674	70.5438
2.68121	35.5178	58.4986	66.8034	70.9079	70.588
2.67983	35.5631	58.5857	66.7658	70.8541	70.5686
2.67844	35.3751	58.3979	66.3909	70.436	70.2258
2.67706	35.2619	58.4199	66.066	70.2328	69.9469
2.67568	35.4436	58.6439	66.4035	70.5729	70.1169
2.6743	35.4622	58.4405	66.2265	70.2248	69.7471
2.67292	35.5952	58.3509	66.2774	70.2045	69.7691
2.67154	36.0095	58.8165	67.2538	71.3183	70.762
2.67017	36.041	58.4854	66.8873	70.9769	70.315
2.66879	35.8636	57.9519	66.1321	69.8586	69.5073
2.66742	35.874	57.8175	66.1406	69.7614	69.5559
2.66605	35.8937	57.6694	66.0248	69.6133	69.4749
2.66468	36.0161	58.3806	66.709	70.4639	70.249
2.66331	35.8252	58.3576	66.2501	70.2972	69.9633
2.66194	35.7374	58.232	66.0605	70.2922	69.9532
2.66058	35.6694	58.1589	66.0453	70.3418	69.9499
2.65921	35.6267	58.3387	66.4248	70.65	70.3469
2.65785	35.5673	58.3285	66.4184	70.5455	70.224
2.65649	35.6428	58.4122	66.5036	70.6053	70.1981
2.65513	35.7089	58.41	66.5175	70.5174	70.1809
2.65377	35.6522	58.4252	66.5418	70.5461	70.0921
2.65241	35.7121	58.3763	66.4785	70.6765	70.1239
2.65106	35.6931	58.3348	66.6183	70.7808	70.3639
2.6497	35.6318	58.376	66.6771	70.8409	70.4707
2.64835	35.6943	58.4051	66.6414	70.77	70.4919
2.647	35.7953	58.3738	66.6071	70.6303	70.435
2.64565	35.6946	58.3329	66.6554	70.7833	70.3915
2.6443	35.6654	58.3857	66.5601	70.7438	70.299
2.64295	35.7296	58.355	66.4649	70.5208	70.2092
2.6416	35.823	58.3217	66.6014	70.5535	70.3143
2.64026	35.8385	58.3922	66.8655	70.818	70.5045
2.63891	35.833	58.4785	66.8253	70.8291	70.4819
2.63757	35.8502	58.5636	66.8232	70.9242	70.5339
2.63623	35.9451	58.633	66.8337	70.9661	70.5398
2.63489	36.0677	58.7251	66.7221	70.7625	70.4452
2.63355	36.0763	58.5811	66.353	70.3071	70.0044
2.63222	36.1819	58.7366	66.5228	70.5994	70.1835
2.63088	36.285	58.8316	66.6257	70.7832	70.2903
2.62955	36.2383	58.833	66.6662	70.6772	70.3448

## Sheet: Figure 2e
areal strain (x100%)	average reflectance (%)-1:0	average reflectance (%)-1:2	average reflectance (%)-1:4	average reflectance (%)-1:6	average reflectance (%)-1:8	average reflectance (%)-1:10
0	10.883	11.964	17.239	21.106	22.688	29.8
1.37	9.2618	20.126	29.45	31.448	34.964	36.978
5.25	10.588	29.428	46.853	60.657	62.031	62.34
10.11	10.167	35.167	54.002	64.857	69.5	72.252
15	10.588	40.912	59.749	70.624	71.89	74.56

## Sheet: Figure 2f
mass ratio	1:0			1:2			1:4			1:6			1:8			1:10
areal strain (x100%)	temperature (℃)	error bar (℃)	Calc. temperature (℃)	temperature (℃)	error bar (℃)	Calc. temperature (℃)	temperature (℃)	error bar (℃)	Calc. temperature (℃)	temperature (℃)	error bar (℃)	Calc. temperature (℃)	temperature (℃)	error bar (℃)	Calc. temperature (℃)	temperature (℃)	error bar (℃)	Calc. temperature (℃)
0	72.2	0.1	72.46	70.1	0.2	71.76	70.1	0.1	69.51	68.6	0.2	67.84	65.9	0.1	67.15	63.3	0.1	64.02
1.37	72.6	0.1	72.9	67.4	0.6	68.27	64.2	0.5	64.17	62.1	0.4	63.28	60.3	0.4	61.69	57.3	0.5	55.5
5.25	72.6	0.1	72.22	63.9	1	64.19	56.8	0.9	56.18	50.9	0.9	49.48	49	0.4	48.79	45.9	0.5	46.47
10.11	72.3	0.1	72.52	61.2	1.7	61.6	52.9	0.9	52.75	45.1	0.7	47.36	42.6	0.6	44.98	41.9	0.7	43.55
15	72.5	0.1	72.34	60.2	2	58.97	52.1	1.1	49.93	44.3	0.5	44.4	41.9	0.2	43.74	41.5	0.5	42.33

## Sheet: Figure 2g
1:0	strain (%)	stress (Mpa)	1:2	strain (%)	stress (Mpa)	1:4	strain (%)	stress (Mpa)	1:6	strain (%)	stress (Mpa)	1:8	strain (%)	stress (Mpa)	1:10	strain (%)	stress (Mpa)
	0.0999	0.000169048		0.10229	0.000176892		0.09565	1.11713e-05		0.09731	0.000184005		0.09842	0.000373984		0.10195	0.000259325
	0.31317	0.000416681		0.31033	0.000325185		0.29012	0.000249911		0.29517	0.000429156		0.29853	0.000604981		0.30932	0.000534536
	0.52633	0.000662933		0.51824	0.0004715		0.48449	0.000451683		0.49292	0.000641885		0.49856	0.000769373		0.51653	0.000869443
	0.73945	0.00109		0.72614	0.000614339		0.67889	0.000563643		0.69064	0.000879108		0.69855	0.00106		0.72372	0.00125
	0.95266	0.00116		0.93404	0.000790001		0.87326	0.000741503		0.88838	0.00112		0.89855	0.00129		0.93094	0.00155
	1.16581	0.00151		1.14196	0.000920897		1.06761	0.00097199		1.08617	0.00127		1.09855	0.00158		1.13816	0.00187
	1.37896	0.00181		1.34989	0.00104		1.26199	0.00115		1.28391	0.00149		1.29856	0.00181		1.34538	0.00218
	1.59213	0.00207		1.55777	0.00122		1.45638	0.00126		1.48162	0.00176		1.49858	0.00199		1.55258	0.00248
	1.80527	0.00237		1.76568	0.00135		1.65075	0.00145		1.67937	0.00197		1.69858	0.00225		1.75979	0.00283
	2.01844	0.00263		1.97359	0.0015		1.84511	0.00162		1.87713	0.00218		1.89854	0.00262		1.96701	0.00313
	2.23159	0.00285		2.1815	0.00164		2.03948	0.00181		2.07488	0.00233		2.09857	0.00275		2.17424	0.0034
	2.44477	0.00311		2.38941	0.00175		2.23386	0.002		2.27262	0.00258		2.29858	0.003		2.38143	0.00373
	2.65789	0.00344		2.5973	0.00194		2.42823	0.00211		2.47033	0.00286		2.49858	0.0032		2.58864	0.00409
	2.87107	0.00368		2.80521	0.00206		2.62261	0.00229		2.6681	0.00301		2.69857	0.00352		2.79586	0.00436
	3.08423	0.00395		3.01311	0.00221		2.81697	0.0025		2.86585	0.00317		2.89857	0.0038		3.00309	0.00465
	3.29737	0.00437		3.22103	0.00234		3.01134	0.00264		3.06359	0.0034		3.09859	0.00396		3.21029	0.00496
	3.51056	0.00446		3.42894	0.00245		3.20572	0.00279		3.26132	0.00365		3.2986	0.00415		3.41751	0.00527
	3.7237	0.00485		3.63683	0.00262		3.4001	0.00297		3.45906	0.00384		3.49859	0.00446		3.62473	0.0056
	3.93686	0.00503		3.84473	0.00277		3.59447	0.00311		3.65683	0.00403		3.69859	0.00478		3.83194	0.00593
	4.15003	0.00525		4.05266	0.00287		3.78883	0.00328		3.85457	0.00423		3.8986	0.00495		4.03917	0.00621
	4.36318	0.00559		4.26057	0.003		3.9832	0.00345		4.05231	0.00444		4.09861	0.00515		4.24637	0.00651
	4.57635	0.00583		4.46845	0.00316		4.17758	0.00358		4.25004	0.00466		4.29861	0.00539		4.45357	0.00685
	4.78951	0.00612		4.67636	0.00328		4.37196	0.00374		4.44779	0.00487		4.49862	0.00566		4.66079	0.00711
	5.00266	0.00629		4.88427	0.00342		4.56632	0.00393		4.64554	0.00503		4.69861	0.00592		4.86802	0.00741
	5.21577	0.00665		5.09218	0.00355		4.76069	0.00412		4.8433	0.00521		4.89863	0.00611		5.07523	0.00773
	5.42901	0.00672		5.3001	0.00369		4.95506	0.00426		5.04101	0.00545		5.09864	0.00636		5.28243	0.00802
	5.64212	0.00707		5.50799	0.00386		5.14946	0.00433		5.23877	0.00563		5.29862	0.0066		5.48964	0.00838
	5.85528	0.00739		5.71589	0.00397		5.3438	0.00453		5.43653	0.00579		5.49863	0.00682		5.69686	0.00866
	6.06846	0.00748		5.92382	0.00408		5.53816	0.0048		5.63427	0.006		5.69866	0.00707		5.90408	0.00893
	6.2816	0.00782		6.13171	0.00422		5.73255	0.0049		5.83201	0.00623		5.89864	0.00732		6.11128	0.00928
	6.49476	0.00806		6.33963	0.00435		5.92695	0.005		6.02975	0.00641		6.09866	0.00755		6.31849	0.00958
	6.70793	0.00829		6.54752	0.00451		6.12131	0.00517		6.2275	0.0066		6.29866	0.00779		6.52572	0.00989
	6.92111	0.00854		6.75543	0.00463		6.31567	0.00538		6.42524	0.00677		6.49866	0.00805		6.73293	0.01018
	7.13423	0.00896		6.96336	0.00473		6.51004	0.00554		6.623	0.00695		6.69867	0.00821		6.94016	0.01049
	7.34742	0.00895		7.17126	0.00488		6.70443	0.00565		6.82074	0.00715		6.89867	0.00846		7.14737	0.0108
	7.56057	0.00928		7.37913	0.00503		6.8988	0.00579		7.01847	0.00735		7.09868	0.00875		7.35459	0.01113
	7.77372	0.00952		7.58706	0.00513		7.09316	0.00598		7.21623	0.00752		7.29865	0.00901		7.56179	0.01145
	7.9869	0.00969		7.79499	0.00525		7.28752	0.00618		7.41399	0.00768		7.49867	0.00921		7.76903	0.0117
	8.20002	0.01012		8.00288	0.00538		7.4819	0.00628		7.61171	0.0079		7.69868	0.00939		7.97623	0.01204
	8.4132	0.01023		8.21077	0.00554		7.67628	0.00641		7.80944	0.0081		7.89868	0.00965		8.18344	0.01237
	8.62638	0.01042		8.41868	0.00567		7.87065	0.00655		8.0072	0.00825		8.09868	0.00991		8.39064	0.01272
	8.8395	0.01076		8.62657	0.00576		8.06502	0.00677		8.20494	0.00842		8.29868	0.01023		8.59786	0.01302
	9.05267	0.01088		8.83451	0.0059		8.25939	0.00692		8.40269	0.00861		8.49869	0.01044		8.80508	0.0133
	9.26586	0.01106		9.04239	0.00605		8.45377	0.007		8.60043	0.0088		8.6987	0.01057		9.01228	0.01364
	9.47901	0.0114		9.25031	0.00618		8.64816	0.00714		8.79816	0.00897		8.89868	0.01087		9.21949	0.014
	9.69216	0.01159		9.45825	0.0063		8.84254	0.00735		8.99593	0.00913		9.09869	0.01118		9.42672	0.0143
	9.90528	0.01182		9.6661	0.00643		9.03687	0.00751		9.19369	0.00935		9.29869	0.0114		9.63397	0.01459
	10.1185	0.01211		9.87405	0.00653		9.23125	0.00763		9.3914	0.00952		9.49871	0.01165		9.84117	0.01493
	10.3316	0.0123		10.0819	0.0067		9.42566	0.0078		9.58914	0.00967		9.69872	0.01187		10.0484	0.0153
	10.5447	0.01248		10.2898	0.00682		9.61999	0.00795		9.7869	0.0099		9.8987	0.01215		10.2556	0.01561
	10.7579	0.01277		10.4978	0.00692		9.81438	0.00809		9.98462	0.01006		10.0987	0.01244		10.4628	0.01594
	10.9711	0.01293		10.7057	0.00706		10.0087	0.00828		10.1824	0.01019		10.2987	0.01271		10.67	0.01624
	11.1843	0.0132		10.9135	0.00719		10.2031	0.00842		10.3802	0.01043		10.4987	0.01286		10.8772	0.01661
	11.3974	0.01342		11.1215	0.00732		10.3975	0.00854		10.5779	0.01062		10.6987	0.01317		11.0844	0.01699
	11.6106	0.01352		11.3293	0.00744		10.5918	0.0087		10.7756	0.01077		10.8987	0.01348		11.2917	0.01729
	11.8237	0.01378		11.5373	0.00755		10.7862	0.0089		10.9734	0.01097		11.0987	0.01371		11.4989	0.01759
	12.0369	0.01408		11.7452	0.00768		10.9806	0.00902		11.1711	0.01112		11.2987	0.01387		11.7061	0.01795
	12.2501	0.01426		11.9531	0.00782		11.175	0.00914		11.3688	0.01135		11.4987	0.01422		11.9133	0.01837
	12.4632	0.01447		12.161	0.00794		11.3693	0.0093		11.5666	0.01152		11.6987	0.0145		12.1205	0.01868
	12.6764	0.01465		12.3689	0.00806		11.5637	0.00947		11.7643	0.01166		11.8987	0.01477		12.3277	0.01898
	12.8896	0.01493		12.5768	0.00819		11.7581	0.0096		11.9621	0.01183		12.0988	0.01503		12.5349	0.01934
	13.1027	0.0151		12.7847	0.00832		11.9525	0.00971		12.1598	0.01202		12.2988	0.0152		12.7421	0.01975
	13.3158	0.01538		12.9926	0.00844		12.1468	0.00985		12.3576	0.01221		12.4988	0.0155		12.9493	0.02013
	13.529	0.01559		13.2005	0.00856		12.3412	0.01007		12.5553	0.01237		12.6987	0.01584		13.1566	0.02042
	13.7422	0.0158		13.4084	0.00868		12.5356	0.01019		12.7531	0.01252		12.8988	0.01608		13.3638	0.02078
	13.9553	0.01594		13.6163	0.00881		12.7299	0.01032		12.9508	0.01269		13.0988	0.01625		13.571	0.02116
	14.1685	0.01623		13.8242	0.00894		12.9243	0.01046		13.1485	0.01292		13.2988	0.01662		13.7782	0.02157
	14.3816	0.01633		14.0322	0.00906		13.1187	0.01061		13.3463	0.0131		13.4988	0.01689		13.9854	0.02191
	14.5948	0.01659		14.24	0.00919		13.3131	0.0108		13.5441	0.01322		13.6988	0.01721		14.1926	0.02226
	14.808	0.01682		14.448	0.00928		13.5074	0.01091		13.7418	0.01338		13.8988	0.01742		14.3999	0.02262
	15.0211	0.01707		14.6559	0.00944		13.7018	0.01099		13.9395	0.0136		14.0988	0.01762		14.6071	0.02303
	15.2343	0.01724		14.8638	0.00955		13.8962	0.01118		14.1373	0.01378		14.2988	0.01804		14.8143	0.0234
	15.4474	0.01732		15.0717	0.00965		14.0905	0.01138		14.335	0.01394		14.4988	0.01833		15.0215	0.02373
	15.6606	0.01758		15.2796	0.00978		14.2849	0.0115		14.5328	0.01408		14.6988	0.01853		15.2287	0.02415
	15.8738	0.01788		15.4875	0.00991		14.4793	0.01158		14.7305	0.01427		14.8988	0.01877		15.4359	0.02457
	16.0869	0.01805		15.6954	0.01004		14.6737	0.01175		14.9283	0.01441		15.0988	0.01915		15.6431	0.02491
	16.3001	0.01829		15.9033	0.01018		14.868	0.01193		15.126	0.01469		15.2988	0.01944		15.8504	0.02528
	16.5132	0.01853		16.1112	0.01029		15.0624	0.01205		15.3238	0.01478		15.4988	0.01976		16.0576	0.02569
	16.7265	0.01864		16.3191	0.0104		15.2568	0.01219		15.5215	0.01492		15.6988	0.01993		16.2648	0.02606
	16.9395	0.01886		16.527	0.01053		15.4512	0.01232		15.7192	0.01513		15.8988	0.02034		16.472	0.02646
	17.1527	0.01905		16.7349	0.01066		15.6455	0.01249		15.917	0.01533		16.0988	0.02065		16.6792	0.02685
	17.3658	0.01929		16.9429	0.01077		15.8399	0.01266		16.1147	0.01543		16.2988	0.02092		16.8864	0.02724
	17.579	0.01951		17.1508	0.01089		16.0343	0.01277		16.3125	0.01558		16.4988	0.0212		17.0937	0.02758
	17.7922	0.01965		17.3586	0.011		16.2286	0.01295		16.5102	0.01581		16.6988	0.02149		17.3009	0.02799
	18.0053	0.01972		17.5666	0.01113		16.423	0.01305		16.7079	0.016		16.8988	0.02187		17.508	0.02838
	18.2186	0.02005		17.7745	0.01127		16.6174	0.01317		16.9057	0.01611		17.0988	0.02214		17.7153	0.02873
	18.4317	0.02016		17.9824	0.01136		16.8118	0.01336		17.1034	0.01626		17.2988	0.0224		17.9225	0.02911
	18.6448	0.02045		18.1903	0.01148		17.0061	0.01353		17.3012	0.01644		17.4988	0.02276		18.1297	0.02948
	18.858	0.0206		18.3982	0.01162		17.2005	0.01362		17.4989	0.01662		17.6989	0.02308		18.3369	0.02988
	19.0712	0.02068		18.6061	0.01173		17.3949	0.01376		17.6966	0.01682		17.8988	0.02339		18.5441	0.03028
	19.2844	0.02101		18.814	0.01185		17.5893	0.01394		17.8945	0.01693		18.0989	0.02376		18.7514	0.03062
	19.4975	0.02113		19.022	0.01195		17.7837	0.01412		18.0922	0.01708		18.2989	0.02403		18.9586	0.03099
	19.7106	0.02148		19.2298	0.01206		17.978	0.01423		18.2898	0.01725		18.4989	0.02435		19.1657	0.03136
	19.9239	0.02146		19.4377	0.0122		18.1724	0.01434		18.4876	0.01747		18.6988	0.02475		19.373	0.03179
	20.1368	0.02181		19.6456	0.01233		18.3667	0.01449		18.6854	0.01759		18.8988	0.02508		19.5802	0.03214
	20.3499	0.02195		19.8535	0.0124		18.5611	0.0147		18.8831	0.01772		19.0988	0.02538		19.7874	0.03249
	20.5633	0.0221		20.0614	0.01253		18.7554	0.0148		19.0809	0.01786		19.2988	0.02571		19.9946	0.03285
	20.7763	0.02237		20.2693	0.01265		18.9498	0.01488		19.2785	0.01793		19.4988	0.02606		20.2019	0.03322
	20.9896	0.02241		20.4772	0.01279		19.1442	0.01506		19.4764	0.01797		19.6988	0.02642		20.409	0.03362
	21.2027	0.0227		20.6851	0.01288		19.3386	0.01526		19.6742	0.01807		19.8988	0.0268		20.6163	0.03396
	21.416	0.02286		20.893	0.01298		19.533	0.01535		19.8718	0.01824		20.0989	0.02712		20.8234	0.03428
	21.6291	0.02305		21.101	0.0131		19.7273	0.01548		20.0696	0.01842		20.2988	0.02738		21.0306	0.03468
	21.8423	0.02315		21.3089	0.01323		19.9217	0.01562		20.2673	0.01861		20.4989	0.0278		21.2379	0.03504
	22.0553	0.02337		21.5168	0.01333		20.116	0.01581		20.4651	0.01874		20.6989	0.02816		21.4451	0.03538
	22.2685	0.02357		21.7247	0.01343		20.3104	0.01597		20.6628	0.01886		20.8989	0.02852		21.6524	0.03571
	22.4817	0.02375		21.9326	0.01355		20.5048	0.01608		20.8605	0.01903		21.0988	0.02877		21.8595	0.03609
	22.6949	0.02403		22.1405	0.01366		20.6992	0.0162		21.0583	0.01922		21.2989	0.02909		22.0668	0.03643
	22.9078	0.02408		22.3483	0.01378		20.8935	0.01638		21.256	0.01937		21.4989	0.02948		22.2739	0.0368
	23.1211	0.02424		22.5563	0.01389		21.0878	0.01655		21.4538	0.01953		21.6989	0.02984		22.4812	0.03706
	23.3343	0.02454		22.7642	0.01397		21.2823	0.01664		21.6515	0.01967		21.8989	0.03012		22.6884	0.03744
	23.5475	0.02461		22.9721	0.01408		21.4767	0.01675		21.8493	0.01985		22.0989	0.03039		22.8956	0.03783
	23.7605	0.02482		23.18	0.01422		21.6711	0.01693		22.047	0.01999		22.2989	0.03076		23.1028	0.03821
	23.9738	0.02508		23.3879	0.01432		21.8654	0.01707		22.2447	0.02017		22.4988	0.03109		23.31	0.03848
	24.1869	0.02512		23.5959	0.01441		22.0598	0.01724		22.4425	0.02027		22.6989	0.03138		23.5172	0.0388
	24.4001	0.02525		23.8038	0.01452		22.2542	0.01737		22.6403	0.02046		22.8989	0.03164		23.7245	0.03916
	24.6132	0.02554		24.0116	0.01463		22.4486	0.01745		22.838	0.02063		23.099	0.03192		23.9317	0.03951
	24.8263	0.02563		24.2195	0.01475		22.6429	0.01762		23.0358	0.02078		23.2989	0.03227		24.1389	0.03984
	25.0395	0.02577		24.4274	0.01482		22.8373	0.01782		23.2335	0.02092		23.4989	0.03265		24.3461	0.04011
	25.2527	0.02603		24.6354	0.01488		23.0316	0.0179		23.4313	0.0211		23.6989	0.03283		24.5532	0.04045
	25.4659	0.02616		24.8433	0.01504		23.226	0.01803		23.6289	0.02126		23.8989	0.03308		24.7605	0.04081
	25.679	0.02641		25.0511	0.01515		23.4204	0.01821		23.8267	0.02137		24.0989	0.0335		24.9677	0.04117
	25.8921	0.02653		25.2591	0.01522		23.6148	0.01834		24.0244	0.02157		24.2989	0.03375		25.1749	0.04143
	26.1053	0.02671		25.467	0.01533		23.8092	0.01846		24.2222	0.02172		24.4989	0.03397		25.3822	0.04175
	26.3186	0.02687		25.6749	0.01543		24.0035	0.01861		24.4199	0.02185		24.6989	0.03416		25.5894	0.04212
	26.5317	0.02708		25.8828	0.01552		24.1979	0.01871		24.6176	0.02206		24.8989	0.03445		25.7966	0.04243
	26.7449	0.02725		26.0907	0.01565		24.3923	0.01885		24.8154	0.02221		25.0989	0.0348		26.0039	0.04273
	26.9579	0.0274		26.2986	0.01571		24.5866	0.01906		25.0132	0.02235		25.299	0.03504		26.2111	0.04304
	27.1711	0.02758		26.5065	0.0158		24.781	0.01916		25.211	0.0225		25.4989	0.03515		26.4182	0.04339
	27.3843	0.02771		26.7145	0.01592		24.9754	0.01926		25.4086	0.02265		25.699	0.03546		26.6254	0.04371
	27.5974	0.02789		26.9224	0.01604		25.1697	0.01939		25.6064	0.02282		25.8989	0.03576		26.8326	0.04402
	27.8106	0.02817		27.1303	0.0161		25.3641	0.01955		25.8042	0.02295		26.0989	0.03602		27.0399	0.04429
	28.0237	0.0281		27.3381	0.01622		25.5584	0.01971		26.0019	0.02313		26.299	0.03616		27.2471	0.04463
	28.2369	0.02828		27.5461	0.0163		25.7529	0.01981		26.1996	0.02325		26.499	0.0364		27.4542	0.04498
	28.4501	0.02853		27.754	0.01642		25.9472	0.01992		26.3974	0.02345		26.6989	0.03671		27.6615	0.04528
	28.6632	0.02872		27.9618	0.01652		26.1416	0.02007		26.5951	0.02359		26.899	0.0369		27.8687	0.04559
	28.8764	0.02888		28.1698	0.01657		26.336	0.02025		26.7929	0.02374		27.0989	0.03711		28.0759	0.04589
	29.0896	0.02918		28.3777	0.01667		26.5304	0.02035		26.9906	0.02388		27.299	0.03731		28.2832	0.04615
	29.3028	0.02918		28.5856	0.0168		26.7247	0.0204		27.1884	0.02403		27.499	0.03757		28.4903	0.04652
	29.5159	0.02936		28.7935	0.01688		26.919	0.02058		27.3861	0.02419		27.699	0.03782		28.6976	0.0468
	29.729	0.02965		29.0014	0.01695		27.1134	0.02074		27.5839	0.02437		27.899	0.03796		28.9048	0.04707
	29.9422	0.02961		29.2093	0.01704		27.3078	0.02084		27.7816	0.02449		28.099	0.03819		29.112	0.04738
	30.1554	0.02983		29.4172	0.01715		27.5021	0.02097		27.9794	0.02464		28.299	0.03836		29.3192	0.04771
	30.3685	0.03002		29.6251	0.01725		27.6966	0.02115		28.1772	0.02478		28.499	0.03858		29.5264	0.04801
	30.5817	0.0301		29.833	0.01734		27.891	0.02123		28.3748	0.02499		28.699	0.03877		29.7337	0.04831
	30.7948	0.03023		30.041	0.01741		28.0853	0.02138		28.5726	0.02509		28.899	0.03899		29.9409	0.04861
	31.008	0.03049		30.2489	0.01752		28.2797	0.02148		28.7703	0.0252		29.099	0.03909		30.1481	0.04887
	31.221	0.03058		30.4567	0.01761		28.474	0.02164		28.968	0.02543		29.2991	0.03931		30.3553	0.04917
	31.4344	0.03065		30.6647	0.0177		28.6684	0.02182		29.1658	0.0256		29.499	0.0395		30.5625	0.04948
	31.6474	0.03087		30.8726	0.01779		28.8628	0.02191		29.3635	0.02571		29.699	0.03969		30.7697	0.04974
	31.8606	0.03103		31.0805	0.01785		29.0572	0.02202		29.5613	0.02585		29.8991	0.03993		30.977	0.05
	32.0738	0.03122		31.2884	0.01796		29.2515	0.02213		29.7591	0.02601		30.099	0.04008		31.1842	0.05029
	32.287	0.03142		31.4963	0.01806		29.4459	0.02231		29.9568	0.02618		30.2991	0.04022		31.3913	0.05062
	32.5001	0.03151		31.7042	0.01814		29.6403	0.0224		30.1546	0.02637		30.4991	0.04051		31.5986	0.0509
	32.7132	0.03163		31.9121	0.01822		29.8346	0.02258		30.3522	0.02648		30.6991	0.04075		31.8059	0.05116
	32.9263	0.03184		32.12	0.01831		30.0291	0.02269		30.5501	0.0266		30.8991	0.0408		32.013	0.05148
	33.1395	0.03203		32.3279	0.01843		30.2234	0.0228		30.7477	0.02679		31.0991	0.04094		32.2203	0.05178
	33.3528	0.03212		32.5358	0.01851		30.4178	0.02294		30.9455	0.02696		31.2991	0.04117		32.4275	0.05208
	33.5659	0.03232		32.7438	0.01858		30.6122	0.02311		31.1433	0.02709		31.4991	0.0414		32.6346	0.0523
	33.7792	0.0324		32.9516	0.01866		30.8065	0.02321		31.3411	0.02721		31.6991	0.04154		32.8419	0.05255
	33.9922	0.03249		33.1595	0.01877		31.0009	0.0233		31.5387	0.02738		31.899	0.04161		33.0491	0.05286
	34.2054	0.03277		33.3674	0.01886		31.1953	0.02345		31.7365	0.02757		32.0991	0.04183		33.2562	0.05316
	34.4185	0.0328		33.5753	0.01894		31.3896	0.02362		31.9342	0.02768		32.2991	0.04205		33.4635	0.0534
	34.6317	0.03297		33.7833	0.01902		31.584	0.02375		32.1321	0.02784		32.4991	0.04222		33.6707	0.05361
	34.8448	0.03321		33.9911	0.01912		31.7784	0.02386		32.3298	0.02797		32.699	0.04229		33.878	0.05392
	35.058	0.03329		34.1991	0.01921		31.9728	0.02396		32.5275	0.02811		32.8991	0.04247		34.0851	0.05424
	35.2712	0.03338		34.407	0.01929		32.1671	0.02409		32.7252	0.02834		33.0991	0.04269		34.2924	0.0545
	35.4843	0.03369		34.6149	0.01938		32.3615	0.02429		32.923	0.02845		33.2991	0.04285		34.4996	0.05468
	35.6975	0.03373		34.8228	0.01944		32.5559	0.02441		33.1208	0.02854		33.4991	0.04295		34.7068	0.05494
	35.9106	0.0339		35.0307	0.01953		32.7503	0.02443		33.3184	0.02874		33.6991	0.04308		34.914	0.05527
	36.1237	0.03417		35.2386	0.01964		32.9446	0.02466		33.5162	0.02891		33.8991	0.04329		35.1212	0.05553
	36.3371	0.03424		35.4465	0.01972		33.1389	0.0248		33.7139	0.02904		34.0991	0.04346		35.3284	0.05574
	36.5502	0.03431		35.6544	0.0198		33.3334	0.0249		33.9117	0.02918		34.2991	0.04362		35.5357	0.05599
	36.7632	0.03451		35.8623	0.0199		33.5277	0.025		34.1095	0.02929		34.4992	0.04368		35.7428	0.05626
	36.9764	0.03459		36.0703	0.01997		33.7221	0.02515		34.3072	0.02948		34.6991	0.04386		35.95	0.05656
	37.1896	0.03475		36.2781	0.02008		33.9165	0.02533		34.5049	0.02967		34.8991	0.04414		36.1573	0.05677
	37.4027	0.03497		36.486	0.02013		34.1108	0.02548		34.7026	0.02975		35.0991	0.04425		36.3645	0.05701
	37.616	0.03513		36.694	0.02019		34.3053	0.02555		34.9004	0.02988		35.2992	0.0443		36.5717	0.05725
	37.8291	0.03511		36.9019	0.0203		34.4997	0.02567		35.0982	0.03009		35.4992	0.04448		36.7789	0.05755
	38.0422	0.03539		37.1097	0.0204		34.694	0.02583		35.2958	0.03023		35.6991	0.04472		36.9862	0.05779
	38.2555	0.03544		37.3176	0.02047		34.8883	0.02605		35.4937	0.03037		35.8991	0.04489		37.1934	0.05798
	38.4687	0.03565		37.5257	0.02054		35.0828	0.0261		35.6916	0.0305		36.0991	0.04496		37.4008	0.05821
	38.6818	0.03593		37.7336	0.02061		35.2773	0.02621		35.8892	0.03064		36.2992	0.04505		37.6079	0.05848
	38.895	0.03604		37.9415	0.02071		35.4716	0.02637		36.087	0.03082		36.4994	0.04525		37.8152	0.05872
	39.1081	0.03612		38.1494	0.02081		35.6659	0.02655		36.2848	0.03099		36.6993	0.04548		38.0223	0.05897
	39.3212	0.03621		38.3572	0.02086		35.8603	0.02665		36.4824	0.03112		36.8992	0.04553		38.2295	0.05917
	39.5345	0.03645		38.5651	0.02093		36.0546	0.02673		36.6802	0.03122		37.0991	0.04566		38.4367	0.05941
	39.7475	0.03651		38.7731	0.02103		36.249	0.02685		36.8779	0.03143		37.2992	0.0458		38.6439	0.05964
	39.9608	0.03666		38.981	0.02112		36.4433	0.02705		37.0756	0.03159		37.4992	0.046		38.8511	0.0599
	40.174	0.03694		39.1888	0.02121		36.6377	0.02718		37.2734	0.03173		37.6991	0.04617		39.0583	0.0601
	40.387	0.0369		39.3968	0.02128		36.8321	0.02729		37.4712	0.03183		37.8993	0.04623		39.2656	0.06034
	40.6002	0.03712		39.6047	0.02134		37.0265	0.02741		37.6689	0.03201		38.0992	0.04633		39.4728	0.06055
	40.8134	0.03725		39.8126	0.02144		37.2208	0.02761		37.8666	0.03218		38.2993	0.04651		39.68	0.06079
	41.0265	0.03728		40.0206	0.02153		37.4152	0.02771		38.0643	0.03231		38.4992	0.04673		39.8872	0.06106
	41.2396	0.03752		40.2284	0.02157		37.6097	0.02783		38.2621	0.03243		38.6993	0.04684		40.0943	0.06125
	41.4528	0.03779		40.4363	0.02166		37.804	0.02796		38.4598	0.03259		38.8993	0.0469		40.3017	0.06145
	41.6659	0.03776		40.6442	0.02175		37.9984	0.0281		38.6576	0.03273		39.0993	0.0471		40.5089	0.06167
	41.8791	0.03799		40.8521	0.02185		38.1928	0.02822		38.8554	0.03293		39.2992	0.04725		40.716	0.06193
	42.0923	0.03821		41.0601	0.02192		38.3871	0.02839		39.0531	0.03306		39.4992	0.04737		40.9234	0.06213
	42.3054	0.03824		41.268	0.02196		38.5815	0.02852		39.2509	0.03316		39.6993	0.04755		41.1305	0.06232
	42.5187	0.03836		41.4759	0.02205		38.7758	0.02861		39.4486	0.03333		39.8993	0.04763		41.3377	0.06254
	42.7317	0.03853		41.6838	0.02215		38.9702	0.02874		39.6464	0.03351		40.0993	0.04777		41.5449	0.0628
	42.9449	0.03867		41.8917	0.02222		39.1645	0.02897		39.844	0.03365		40.2993	0.04798		41.7521	0.06303
	43.1583	0.03882		42.0995	0.0223		39.359	0.02911		40.0418	0.03377		40.4992	0.04808		41.9593	0.0632
	43.3714	0.03913		42.3075	0.02237		39.5533	0.02916		40.2396	0.03391		40.6993	0.0482		42.1666	0.0634
	43.5844	0.03909		42.5152	0.02246		39.7478	0.02931		40.4373	0.03407		40.8993	0.04833		42.3738	0.06365
	43.7977	0.03916		42.7233	0.02254		39.9421	0.02949		40.635	0.03423		41.0993	0.04851		42.581	0.0639
	44.0109	0.03937		42.9312	0.02262		40.1364	0.02963		40.8328	0.03437		41.2993	0.04869		42.7883	0.06406
	44.2238	0.03954		43.1391	0.02268		40.3308	0.02976		41.0306	0.03449		41.4993	0.04879		42.9955	0.06424
	44.4371	0.0396		43.3471	0.02277		40.5251	0.02991		41.2283	0.03465		41.6993	0.04887		43.2027	0.06449
	44.6503	0.0399		43.5548	0.02285		40.7195	0.03002		41.426	0.03483		41.8993	0.04896		43.4098	0.06468
	44.8633	0.03995		43.7628	0.02292		40.9139	0.03018		41.6237	0.03493		42.0994	0.04913		43.6171	0.0649
	45.0764	0.04011		43.9707	0.02299		41.1084	0.03033		41.8216	0.03505		42.2993	0.04933		43.8242	0.0651
	45.2899	0.04025		44.1787	0.02307		41.3027	0.03044		42.0193	0.03523		42.4993	0.04938		44.0315	0.06527
	45.5029	0.04034		44.3866	0.02315		41.497	0.03059		42.2171	0.0354		42.6994	0.04945		44.2387	0.06551
	45.7159	0.04051		44.5944	0.02325		41.6914	0.03074		42.4148	0.03555		42.8993	0.04967		44.4458	0.06575
	45.9292	0.04069		44.8023	0.0233		41.8858	0.0309		42.6125	0.03568		43.0994	0.04981		44.6532	0.06587
	46.1422	0.04085		45.0103	0.02338		42.0802	0.03106		42.8102	0.03579		43.2994	0.04995		44.8603	0.06608
	46.3557	0.04077		45.2181	0.02348		42.2746	0.03115		43.008	0.03597		43.4993	0.04999		45.0675	0.06632
	46.5686	0.04109		45.426	0.02352		42.4689	0.03132		43.2058	0.03614		43.6994	0.05013		45.2747	0.06649
	46.7817	0.04122		45.634	0.02361		42.6633	0.03152		43.4035	0.03626		43.8994	0.05036		45.4821	0.06669
	46.9951	0.04118		45.8419	0.0237		42.8576	0.03161		43.6012	0.03638		44.0994	0.05048		45.6892	0.06686
	47.208	0.04141		46.0498	0.02375		43.052	0.03173		43.799	0.03653		44.2994	0.05044		45.8964	0.06708
	47.4213	0.04156		46.2577	0.02384		43.2464	0.03193		43.9967	0.03671		44.4993	0.05066		46.1036	0.0673
	47.6344	0.04166		46.4656	0.02391		43.4408	0.03208		44.1944	0.03682		44.6993	0.05087		46.3109	0.06749
	47.8476	0.04181		46.6735	0.02398		43.6352	0.03217		44.3922	0.03696		44.8994	0.05097		46.5181	0.06764
	48.0606	0.04205		46.8814	0.02403		43.8296	0.03233		44.59	0.03709		45.0994	0.05105		46.7252	0.06785
	48.2738	0.04203		47.0893	0.02413		44.0239	0.03249		44.7877	0.03723		45.2994	0.05114		46.9325	0.06803
	48.487	0.04218		47.2973	0.02419		44.2183	0.03265		44.9854	0.03738		45.4994	0.05129		47.1397	0.06824
	48.7002	0.04246		47.5052	0.02429		44.4126	0.0328		45.1832	0.03754		45.6993	0.05147		47.3469	0.06843
	48.9135	0.04256		47.713	0.02434		44.607	0.03295		45.3809	0.03768		45.8994	0.05158		47.5542	0.06857
	49.1265	0.04268		47.9209	0.0244		44.8013	0.03311		45.5787	0.03777		46.0994	0.05158		47.7613	0.0688
	49.3397	0.04279		48.1288	0.0245		44.9958	0.03324		45.7764	0.03796		46.2994	0.05178		47.9685	0.06901
	49.5527	0.04284		48.3367	0.02456		45.1901	0.03341		45.9741	0.03812		46.4993	0.05195		48.1757	0.06917
	49.7661	0.043		48.5446	0.02464		45.3845	0.0336		46.1719	0.03824		46.6994	0.05205		48.383	0.06933
	49.9792	0.0432		48.7525	0.0247		45.5788	0.03375		46.3696	0.03838		46.8994	0.05217		48.5902	0.06954
	50.1924	0.04334		48.9605	0.02476		45.7733	0.03384		46.5674	0.03848		47.0994	0.05226		48.7975	0.06975
	50.4054	0.04338		49.1684	0.02485		45.9676	0.03401		46.7652	0.03862		47.2994	0.05237		49.0047	0.06994
	50.6188	0.0436		49.3762	0.02494		46.162	0.03424		46.9629	0.03883		47.4994	0.05259		49.2119	0.07011
	50.8315	0.04361		49.5842	0.02498		46.3563	0.03434		47.1605	0.03892		47.6994	0.05264		49.4191	0.0703
	51.0448	0.04382		49.7921	0.02505		46.5508	0.03447		47.3583	0.03902		47.8994	0.05275		49.6263	0.07045
	51.2581	0.04397		50	0.02515		46.7451	0.03466		47.5561	0.03919		48.0994	0.05288		49.8335	0.07066
	51.4712	0.04409		50.2079	0.02524		46.9394	0.03483		47.7539	0.03932		48.2994	0.05306		50.0407	0.07085
	51.6843	0.04421		50.4158	0.0253		47.1338	0.03499		47.9515	0.03947		48.4995	0.05314		50.2479	0.07099
	51.8976	0.04442		50.6237	0.02534		47.3282	0.03511		48.1494	0.03956		48.6994	0.05323		50.4551	0.07117
	52.1107	0.04449		50.8316	0.02542		47.5226	0.03524		48.3471	0.03968		48.8995	0.05336		50.6623	0.07136
	52.3238	0.04452		51.0396	0.02551		47.7169	0.03544		48.5448	0.03985		49.0995	0.05346		50.8696	0.07155
	52.537	0.04484		51.2474	0.02558		47.9113	0.03566		48.7425	0.04001		49.2994	0.05361		51.0767	0.07175
	52.7502	0.0448		51.4553	0.02563		48.1056	0.03579		48.9403	0.04012		49.4995	0.05376		51.284	0.07186
	52.9635	0.04489		51.6632	0.02569		48.3001	0.03586		49.1381	0.04021		49.6994	0.0538		51.4912	0.07203
	53.1765	0.04517		51.8712	0.02579		48.4945	0.03613		49.3358	0.04036		49.8995	0.05392		51.6984	0.07223
	53.3897	0.04516		52.0791	0.02588		48.6888	0.0363		49.5335	0.04053		50.0994	0.05411		51.9056	0.07247
	53.6028	0.04534		52.2869	0.02592		48.8832	0.03641		49.7312	0.04064		50.2994	0.05424		52.1128	0.07258
	53.8161	0.04547		52.4949	0.02595		49.0776	0.03656		49.929	0.04076		50.4994	0.05428		52.3201	0.07273
	54.0291	0.04561		52.7028	0.02607		49.272	0.03679		50.1268	0.0409		50.6994	0.05435		52.5273	0.07294
	54.2426	0.04566		52.9107	0.02613		49.4663	0.03691		50.3246	0.04104		50.8995	0.05452		52.7344	0.07311
	54.4553	0.0461		53.1186	0.02623		49.6607	0.03707		50.5222	0.04119		51.0995	0.05471		52.9417	0.07329
	54.6685	0.04606		53.3265	0.02626		49.855	0.03728		50.7201	0.04127		51.2995	0.05477		53.1489	0.07342
	54.8816	0.04612		53.5343	0.02631		50.0494	0.03742		50.9178	0.04138		51.4996	0.05477		53.3561	0.07358
	55.095	0.04632		53.7424	0.0264		50.2438	0.03761		51.1155	0.04155		51.6994	0.05494		53.5633	0.07381
	55.3082	0.04641		53.9501	0.02649		50.4381	0.03781		51.3132	0.04171		51.8994	0.05515		53.7705	0.07394
	55.5212	0.0465		54.1581	0.02654		50.6326	0.03797		51.5109	0.0418		52.0995	0.05524		53.9778	0.07407
	55.7345	0.04667		54.366	0.02659		50.8269	0.03815		51.7087	0.04189		52.2995	0.05527		54.1849	0.07426
	55.9476	0.04693		54.574	0.02666		51.0213	0.03827		51.9065	0.04206		52.4995	0.05539		54.3922	0.07444
	56.1606	0.04678		54.7818	0.02675		51.2157	0.03846		52.1042	0.0422		52.6995	0.05554		54.5993	0.07457
	56.3736	0.04702		54.9897	0.02683		51.4099	0.03873		52.302	0.0423		52.8995	0.05572		54.8067	0.07474
	56.5871	0.0472		55.1977	0.02685		51.6044	0.03889		52.4998	0.0424		53.0995	0.05579		55.0138	0.07488
	56.8002	0.04716		55.4055	0.02693		51.7988	0.03897		52.6974	0.04251		53.2995	0.05584		55.2211	0.07509
	57.0132	0.04746		55.6135	0.02702		51.9932	0.0392		52.8952	0.04268		53.4995	0.056		55.4282	0.07525
	57.2266	0.04747		55.8214	0.0271		52.1875	0.03943		53.093	0.04284		53.6995	0.0561		55.6355	0.07537
	57.4399	0.04772		56.0293	0.02714		52.3819	0.0396		53.2906	0.04291		53.8995	0.05627		55.8427	0.0755
	57.6528	0.0478		56.2372	0.0272		52.5763	0.03974		53.4885	0.043		54.0996	0.05631		56.05	0.07569
	57.8661	0.04796		56.4451	0.02728		52.7706	0.03989		53.6862	0.04316		54.2995	0.05647		56.2571	0.07585
	58.0789	0.04799		56.6531	0.02737		52.965	0.04012		53.8839	0.04329		54.4996	0.0566		56.4644	0.07603
	58.2924	0.04813		56.8609	0.02741		53.1593	0.04036		54.0816	0.04342		54.6994	0.05671		56.6715	0.07616
	58.5054	0.0484		57.0688	0.02747		53.3538	0.04047		54.2795	0.04349		54.8996	0.05671		56.8788	0.0763
	58.7187	0.04836		57.2768	0.02755		53.5481	0.0406		54.4772	0.0436		55.0995	0.05689		57.086	0.07649
	58.9318	0.04862		57.4846	0.0276		53.7425	0.04083		54.6749	0.04379		55.2996	0.057		57.293	0.07664
	59.145	0.04868		57.6926	0.0277		53.9368	0.04108		54.8726	0.0439		55.4996	0.05709		57.5004	0.07678
	59.3583	0.04879		57.9003	0.02773		54.1313	0.04119		55.0704	0.04398		55.6995	0.05718		57.7077	0.07692
	59.5713	0.04894		58.1085	0.02779		54.3256	0.04131		55.2682	0.04407		55.8996	0.05731		57.9148	0.07709
	59.7845	0.04903		58.3162	0.02787		54.5199	0.04154		55.4659	0.04424		56.0995	0.05739		58.122	0.07726
	59.9975	0.04917		58.5241	0.02795		54.7144	0.04178		55.6636	0.04436		56.2996	0.05757		58.3292	0.07739
	60.2109	0.04928		58.7321	0.02801		54.9088	0.04191		55.8613	0.04444		56.4996	0.05772		58.5365	0.07758
	60.4239	0.04953		58.9401	0.02806		55.1031	0.04204		56.0591	0.04455		56.6996	0.0578		58.7437	0.07769
	60.6371	0.0495		59.1479	0.02812		55.2974	0.04225		56.2569	0.04469		56.8996	0.05784		58.9508	0.07783
	60.8504	0.04976		59.3558	0.0282		55.4919	0.04247		56.4546	0.04479		57.0996	0.05798		59.1581	0.07801
	61.0634	0.04991		59.5637	0.02828		55.6862	0.04267		56.6523	0.04492		57.2996	0.0581		59.3653	0.07819
	61.2766	0.04993		59.7717	0.02832		55.8806	0.04276		56.8502	0.04502		57.4996	0.05813		59.5726	0.07827
	61.4896	0.05021		59.9796	0.0284		56.075	0.04292		57.0477	0.04517		57.6996	0.05832		59.7797	0.07841
	61.7029	0.0502		60.1874	0.02847		56.2693	0.0432		57.2455	0.0453		57.8996	0.05843		59.987	0.0786
	61.9159	0.05027		60.3954	0.02852		56.4637	0.04336		57.4433	0.04542		58.0996	0.0585		60.1941	0.07877
	62.1292	0.05053		60.6032	0.02861		56.6581	0.04349		57.6411	0.04551		58.2996	0.05865		60.4013	0.0789
	62.3425	0.05059		60.8112	0.02867		56.8525	0.04366		57.8388	0.04562		58.4996	0.05872		60.6087	0.079
	62.5555	0.05069		61.019	0.02871		57.0468	0.04385		58.0366	0.04572		58.6996	0.05879		60.8158	0.07918
	62.7687	0.05085		61.227	0.02879		57.2412	0.04402		58.2343	0.04585		58.8996	0.05894		61.0231	0.07936
	62.982	0.05096		61.4348	0.02887		57.4356	0.0442		58.4321	0.04598		59.0997	0.05905		61.2303	0.07947
	63.1952	0.05091		61.6428	0.02891		57.6299	0.04436		58.6297	0.04607		59.2997	0.05919		61.4374	0.07962
	63.4082	0.05121		61.8507	0.02896		57.8243	0.04452		58.8276	0.04618		59.4996	0.05924		61.6447	0.07972
	63.6212	0.05131		62.0586	0.02905		58.0186	0.04473		59.0254	0.04631		59.6996	0.05933		61.8518	0.07995
	63.8342	0.0513		62.2664	0.02911		58.213	0.04484		59.223	0.04643		59.8997	0.05946		62.0591	0.0801
	64.0475	0.05167		62.4744	0.02918		58.4074	0.04503		59.4208	0.0465		60.0997	0.05964		62.2663	0.08018
	64.2609	0.0517		62.6824	0.02922		58.6019	0.04523		59.6186	0.04662		60.2996	0.0597		62.4735	0.08033
	64.4738	0.05185		62.8902	0.02929		58.7961	0.04533		59.8163	0.04671		60.4996	0.05973		62.6807	0.08051
	64.6871	0.05194		63.0981	0.02937		58.9905	0.04552		60.0139	0.04682		60.6997	0.05988		62.888	0.08064
	64.9003	0.05209		63.306	0.02941		59.1849	0.04571		60.2117	0.04698		60.8996	0.06		63.0952	0.08077
	65.1135	0.05216		63.5139	0.0295		59.3793	0.04586		60.4095	0.04709		61.0996	0.06014		63.3023	0.08091
	65.3265	0.05239		63.7218	0.02954		59.5738	0.04595		60.6073	0.04714		61.2997	0.06018		63.5096	0.08105
	65.5398	0.05245		63.9297	0.0296		59.7681	0.04616		60.8051	0.04728		61.4996	0.06021		63.7168	0.08123
	65.753	0.05243		64.1377	0.02969		59.9624	0.04637		61.0028	0.04739		61.6997	0.06042		63.924	0.08136
	65.9663	0.05269		64.3455	0.02974		60.1568	0.04647		61.2004	0.04752		61.8996	0.06056		64.1312	0.08149
	66.1792	0.05273		64.5535	0.02978		60.3511	0.04659		61.3982	0.04762		62.0997	0.06057		64.3385	0.08163
	66.3924	0.05286		64.7613	0.02985		60.5455	0.04673		61.596	0.04767		62.2997	0.0607		64.5456	0.08181
	66.6054	0.05305		64.9693	0.02991		60.7399	0.04696		61.7938	0.0478		62.4997	0.06086		64.7529	0.08193
	66.8187	0.05311		65.1772	0.02998		60.9343	0.04707		61.9914	0.04795		62.6996	0.06097		64.9601	0.08206
	67.032	0.05316		65.3851	0.03006		61.1287	0.04718		62.1892	0.04805		62.8997	0.061		65.1674	0.08219
	67.245	0.05342		65.593	0.03009		61.3231	0.04733		62.387	0.04807		63.0997	0.06106		65.3746	0.08231
	67.4582	0.05348		65.8009	0.03017		61.5174	0.0475		62.5848	0.04822		63.2996	0.06123		65.5817	0.08248
	67.6713	0.05371		66.0088	0.03025		61.7117	0.04767		62.7824	0.04834		63.4997	0.06139		65.789	0.08262
	67.8846	0.05387		66.2168	0.03031		61.9062	0.0478		62.9801	0.04846		63.6998	0.0614		65.9962	0.08274
	68.0976	0.05384		66.4246	0.03036		62.1005	0.0479		63.1779	0.04853		63.8997	0.06143		66.2033	0.08286
	68.311	0.05392		66.6326	0.0304		62.2949	0.04806		63.3757	0.04859		64.0996	0.0616		66.4106	0.08302
	68.5241	0.05433		66.8405	0.03047		62.4892	0.04822		63.5734	0.04874		64.2997	0.06175		66.6178	0.08317
	68.7372	0.05412		67.0482	0.03055		62.6836	0.04835		63.7712	0.04884		64.4997	0.06188		66.825	0.08331
	68.9502	0.05435		67.2563	0.03061		62.878	0.04844		63.9689	0.04893		64.6997	0.06188		67.0323	0.0834
	69.1634	0.05466		67.4641	0.03065		63.0723	0.04856		64.1666	0.04901		64.8997	0.06198		67.2394	0.0835
	69.3766	0.05445		67.6721	0.03072		63.2667	0.04875		64.3645	0.04913		65.0997	0.06218		67.4467	0.08377
	69.5898	0.05477		67.8799	0.0308		63.461	0.04893		64.5621	0.04927		65.2998	0.06226		67.6538	0.08385
	69.8029	0.05493		68.0879	0.03087		63.6556	0.04895		64.7599	0.04936		65.4998	0.06236		67.8611	0.08397
	70.0159	0.05503		68.2959	0.03091		63.8498	0.0491		64.9576	0.04944		65.6998	0.06242		68.0683	0.08407
	70.2294	0.05519		68.5037	0.03095		64.0442	0.04928		65.1554	0.04951		65.8997	0.06255		68.2756	0.08424
	70.4423	0.05544		68.7115	0.03105		64.2385	0.0494		65.353	0.04963		66.0997	0.06266		68.4827	0.0844
	70.6556	0.05526		68.9195	0.03112		64.4329	0.0495		65.5508	0.04979		66.2997	0.0628		68.6899	0.08449
	70.8686	0.05552		69.1273	0.03117		64.6273	0.04963		65.7486	0.04984		66.4997	0.06283		68.8972	0.08457
	71.0819	0.05566		69.3354	0.03119		64.8217	0.04976		65.9464	0.04989		66.6997	0.06293		69.1044	0.08477
	71.295	0.05565		69.5432	0.03128		65.0161	0.04991		66.1441	0.05004		66.8998	0.06302		69.3116	0.08495
	71.5083	0.05599		69.7511	0.03136		65.2105	0.05		66.3418	0.05019		67.0998	0.06318		69.5189	0.08503
	71.721	0.05599		69.9591	0.03141		65.4048	0.05007		66.5396	0.05023		67.2997	0.06328		69.726	0.08516
	71.9346	0.05611		70.1669	0.03145		65.5992	0.05025		66.7373	0.05032		67.4998	0.06333		69.9333	0.08526
	72.1477	0.05631		70.3748	0.0315		65.7936	0.05037		66.935	0.05043		67.6997	0.06343		70.1405	0.08547
	72.3609	0.05633		70.5827	0.03162		65.988	0.05048		67.1327	0.05056		67.8998	0.06358		70.3476	0.08562
	72.5741	0.05644		70.7907	0.03167		66.1823	0.05058		67.3306	0.05069		68.0998	0.06363		70.5549	0.08569
	72.787	0.05662		70.9986	0.03169		66.3767	0.05072		67.5283	0.05075		68.2998	0.06377		70.7621	0.08581
	73.0002	0.05675		71.2064	0.03176		66.571	0.05083		67.7261	0.05079		68.4998	0.06384		70.9693	0.08599
	73.2135	0.05675		71.4144	0.03183		66.7654	0.05095		67.9238	0.05093		68.6998	0.06394		71.1765	0.0861
	73.4266	0.05702		71.6222	0.03189		66.9598	0.05109		68.1216	0.05108		68.8998	0.06406		71.3837	0.08623
	73.6398	0.05706		71.8302	0.03196		67.1542	0.05117		68.3192	0.05113		69.0998	0.0642		71.591	0.08637
	73.853	0.05726		72.0381	0.03198		67.3486	0.05126		68.5171	0.05122		69.2999	0.0642		71.7982	0.0865
	74.0662	0.05747		72.246	0.03206		67.5429	0.05134		68.7148	0.0513		69.4998	0.06422		72.0054	0.08666
	74.2791	0.05747		72.4539	0.03214		67.7373	0.0515		68.9125	0.05145		69.6998	0.06446		72.2127	0.08678
	74.4923	0.05761		72.6618	0.0322		67.9316	0.0516		69.1102	0.05155		69.8998	0.0645		72.4197	0.08688
	74.7057	0.05775		72.8698	0.03225		68.126	0.05167		69.308	0.05157		70.0999	0.06453		72.627	0.087
	74.9186	0.05788		73.0776	0.0323		68.3204	0.05176		69.5057	0.0517		70.2998	0.06462		72.8343	0.08716
	75.1318	0.05786		73.2855	0.03238		68.5148	0.05191		69.7035	0.05183		70.4998	0.06474		73.0414	0.08726
	75.3449	0.05815		73.4935	0.03246		68.7091	0.05206		69.9012	0.05192		70.6998	0.06492		73.2486	0.0874
	75.5582	0.05823		73.7014	0.0325		68.9036	0.05213		70.099	0.05198		70.8998	0.06501		73.4559	0.08753
	75.7714	0.05834		73.9093	0.03253		69.0979	0.05219		70.2968	0.05208		71.0998	0.06498		73.6631	0.08766
	75.9847	0.05844		74.1172	0.03261		69.2923	0.05234		70.4945	0.05218		71.2998	0.06513		73.8703	0.08779
	76.1976	0.05848		74.3251	0.03268		69.4867	0.05246		70.6921	0.05229		71.4999	0.06528		74.0775	0.08798
	76.4108	0.05871		74.5331	0.03275		69.681	0.05252		70.8899	0.05239		71.6999	0.06534		74.2848	0.08808
	76.6241	0.0589		74.7409	0.03278		69.8754	0.05256		71.0877	0.05249		71.8999	0.06535		74.492	0.08815
	76.8371	0.05896		74.9489	0.03282		70.0699	0.05272		71.2854	0.05255		72.1	0.06545		74.6993	0.0883
	77.0506	0.05913		75.1569	0.03292		70.2642	0.05286		71.4834	0.05266		72.3001	0.06567		74.9063	0.08845
	77.2635	0.05917		75.3647	0.03298		70.4587	0.05293		71.681	0.05277		72.4998	0.0658		75.1138	0.08859
	77.4769	0.05942		75.5726	0.03303		70.6529	0.053		71.8787	0.05285		72.7	0.06579		75.3209	0.08865
	77.6898	0.05951		75.7805	0.03308		70.8474	0.05308		72.0764	0.05293		72.8999	0.0658		75.5281	0.08876
	77.903	0.05964		75.9885	0.03315		71.0417	0.05328		72.2743	0.05304		73.0999	0.066		75.7354	0.08895
	78.1162	0.05965		76.1962	0.03322		71.2361	0.05339		72.472	0.05315		73.3	0.06616		75.9426	0.08912
	78.3292	0.05988		76.4042	0.03328		71.4305	0.05346		72.6698	0.05325		73.5	0.06614		76.1498	0.08916
	78.5425	0.05989		76.6122	0.03331		71.625	0.05354		72.8677	0.0533		73.7001	0.0662		76.357	0.08925
	78.7559	0.06		76.8202	0.03336		71.8194	0.05367		73.0656	0.05341		73.9001	0.06637		76.5645	0.08943
	78.9688	0.06023		77.0279	0.03346		72.0137	0.05377		73.2627	0.0535		74.1	0.06643		76.7714	0.08964
	79.1825	0.06024		77.2363	0.03352		72.2081	0.05384		73.4609	0.05362		74.3001	0.06657		76.9788	0.0897
	79.3951	0.0604		77.4439	0.03357		72.4026	0.05391		73.6589	0.05371		74.5002	0.06669		77.1861	0.08979
	79.6087	0.06058		77.652	0.0336		72.5968	0.05398		73.8563	0.05377		74.6999	0.06674		77.3932	0.08991
	79.8222	0.06059		77.8595	0.03369		72.7911	0.05412		74.0537	0.05389		74.9001	0.06676		77.6003	0.09007
	80.0347	0.0608		78.0677	0.03376		72.9856	0.05425		74.2519	0.05399		75.1001	0.06694		77.8079	0.0902
	80.2481	0.06101		78.2754	0.03381		73.1799	0.0543		74.4497	0.05409		75.3	0.06702		78.0147	0.09029
	80.4605	0.06104		78.4832	0.03384		73.3742	0.05441		74.6472	0.05417		75.5	0.06708		78.222	0.09044
	80.6745	0.06112		78.6912	0.03389		73.5685	0.0545		74.8449	0.05425		75.6999	0.06722		78.4291	0.09056
	80.8871	0.06147		78.899	0.03399		73.7628	0.0546		75.0426	0.05436		75.9001	0.06724		78.6363	0.0907
	81.1007	0.06134		79.107	0.03405		73.9573	0.05469		75.2405	0.05445		76.0998	0.06739		78.8435	0.09081
	81.3135	0.06152		79.3148	0.03409		74.1517	0.05474		75.438	0.05451		76.3	0.06745		79.0508	0.0909
	81.5265	0.06179		79.5229	0.03415		74.3461	0.05483		75.6358	0.05461		76.4998	0.06749		79.2577	0.09101
	81.7398	0.0618		79.7306	0.0342		74.5405	0.05496		75.8336	0.0547		76.6999	0.06762		79.4652	0.09115
	81.9528	0.06201		79.9386	0.03429		74.7345	0.05507		76.0315	0.05482		76.9001	0.06773		79.6723	0.09128
	82.1656	0.06201		80.1465	0.03435		74.9291	0.05512		76.229	0.05489		77.0997	0.06788		79.8794	0.09135
	82.38	0.06218		80.3543	0.03437		75.1234	0.0552		76.4268	0.05496		77.3001	0.06789		80.0867	0.09152
	82.5923	0.06233		80.5625	0.03443		75.3179	0.05533		76.6247	0.05505		77.5001	0.06798		80.2941	0.09165
	82.8058	0.06253		80.7704	0.03452		75.5122	0.05541		76.8224	0.05516		77.7	0.06809		80.5012	0.09173
	83.0187	0.06254		80.9778	0.03457		75.7068	0.05549		77.0201	0.05528		77.9001	0.06827		80.7085	0.09185
	83.2319	0.06276		81.1861	0.03462		75.9009	0.05553		77.2178	0.05536		78.1	0.06834		80.9158	0.09197
	83.4453	0.06289		81.394	0.03466		76.0954	0.05562		77.4158	0.05542		78.3002	0.06833		81.1228	0.09209
	83.6584	0.06281		81.6019	0.03472		76.2897	0.05576		77.6133	0.05549		78.5	0.06851		81.3301	0.09224
	83.8714	0.06325		81.8096	0.03481		76.4839	0.05588		77.8109	0.05562		78.7	0.0687		81.5372	0.09235
	84.0848	0.06319		82.0177	0.03487		76.6785	0.0559		78.0089	0.05572		78.9002	0.06871		81.7446	0.09248
	84.2978	0.06325		82.2256	0.03491		76.873	0.056		78.2066	0.05575		79.1002	0.06873		81.9519	0.09258
	84.5111	0.06352		82.4336	0.03493		77.0671	0.05611		78.4044	0.0558		79.2997	0.06878		82.1589	0.09271
	84.7238	0.06358		82.6415	0.03504		77.2615	0.05624		78.6019	0.05591		79.4998	0.06896		82.3662	0.09287
	84.9376	0.06365		82.8493	0.03509		77.4557	0.0563		78.7998	0.05599		79.7001	0.06911		82.5731	0.09295
	85.1506	0.06391		83.0574	0.03515		77.6506	0.05637		78.9974	0.05609		79.9	0.06917		82.7807	0.09301
	85.3634	0.06407		83.2653	0.0352		77.8448	0.05643		79.1953	0.05614		80.0998	0.06921		82.988	0.09315
	85.5772	0.06401		83.4728	0.03525		78.0392	0.05657		79.3931	0.05624		80.3002	0.06929		83.195	0.09328
	85.7898	0.0642		83.6808	0.03535		78.2333	0.05667		79.5908	0.05636		80.5	0.06951		83.4022	0.09341
	86.0031	0.06438		83.8889	0.03539		78.4278	0.05667		79.7885	0.05645		80.7002	0.0695		83.6094	0.09349
	86.2163	0.06438		84.0967	0.03543		78.622	0.05681		79.9863	0.0565		80.9001	0.06954		83.8166	0.09356
	86.4291	0.06474		84.3047	0.03551		78.8165	0.05692		80.1839	0.05658		81.1	0.06967		84.0239	0.09375
	86.6424	0.06476		84.5128	0.03559		79.011	0.05701		80.3817	0.05669		81.3002	0.06979		84.231	0.09391
	86.8555	0.0649		84.7205	0.03564		79.2053	0.05708		80.5795	0.05678		81.5	0.06989		84.4384	0.09394
	87.0685	0.06505		84.9283	0.03568		79.3997	0.05715		80.7773	0.05683		81.7	0.06995		84.6453	0.09404
	87.2821	0.06514		85.1362	0.03572		79.5939	0.05723		80.975	0.05692		81.9	0.07		84.8527	0.09421
	87.4951	0.06521		85.3442	0.0358		79.7886	0.05738		81.1729	0.05703		82.1001	0.07021		85.0602	0.09433
	87.7085	0.06549		85.552	0.03588		79.9829	0.05744		81.3704	0.05711		82.3001	0.07029		85.267	0.09444
	87.9214	0.06557		85.7597	0.03591		80.1771	0.05747		81.5683	0.05719		82.5001	0.0703		85.4743	0.09451
	88.1345	0.06555		85.9678	0.03595		80.3716	0.05758		81.7658	0.05724		82.7001	0.07042		85.6814	0.09461
	88.3478	0.06595		86.176	0.03603		80.566	0.0577		81.9639	0.05736		82.9	0.07056		85.8889	0.09481
	88.5606	0.06584		86.3836	0.03612		80.7601	0.05776		82.1615	0.05747		83.1	0.07063		86.0961	0.09493
	88.7744	0.06594		86.5917	0.03616		80.9544	0.05781		82.3591	0.05754		83.3	0.07073		86.3032	0.09495
	88.9873	0.06619		86.7994	0.0362		81.149	0.05789		82.557	0.0576		83.5	0.07084		86.5105	0.09508
	89.2004	0.06634		87.0075	0.03625		81.3433	0.058		82.7547	0.05771		83.7	0.07093		86.7178	0.09528
	89.4139	0.06648		87.2154	0.03634		81.5378	0.05814		82.9522	0.0578		83.9001	0.071		86.9248	0.09535
	89.6264	0.06665		87.4232	0.03641		81.732	0.05817		83.1501	0.05787		84.0998	0.07113		87.132	0.09542
	89.8398	0.06676		87.631	0.03644		81.9265	0.05824		83.3479	0.05798		84.3002	0.07118		87.339	0.09553
	90.053	0.06668		87.8391	0.03649		82.1209	0.05835		83.546	0.05803		84.5002	0.0713		87.5465	0.09563
	90.2661	0.06706		88.0469	0.03656		82.3151	0.05841		83.7435	0.05809		84.6999	0.07139		87.7534	0.09575
	90.4794	0.06714		88.2547	0.03662		82.5099	0.05851		83.9411	0.05824		84.9	0.0715		87.961	0.09585
	90.6924	0.06717		88.4628	0.03668		82.704	0.05862		84.139	0.05832		85.1	0.07159		88.1681	0.09597
	90.9056	0.06749		88.6707	0.03674		82.8984	0.05865		84.3368	0.0584		85.3001	0.07166		88.3756	0.09608
	91.1187	0.06749		88.8786	0.03681		83.0927	0.05873		84.5344	0.05846		85.4998	0.0717		88.5824	0.0962
	91.3319	0.06758		89.0866	0.03687		83.2873	0.05888		84.7321	0.05854		85.7001	0.07186		88.7897	0.09632
	91.5447	0.06779		89.2943	0.03694		83.4815	0.05891		84.9298	0.05865		85.9001	0.07204		88.997	0.09642
	91.7584	0.06787		89.5023	0.03698		83.676	0.05895		85.1274	0.05875		86.1003	0.07204		89.2041	0.0965
	91.9716	0.06786		89.7101	0.03701		83.8702	0.05907		85.3253	0.05881		86.3001	0.0721		89.4114	0.0966
	92.1846	0.06819		89.9181	0.03712		84.0646	0.05917		85.523	0.05888		86.5002	0.07214		89.6186	0.09674
	92.3979	0.06823		90.1263	0.03717		84.259	0.05922		85.7209	0.05897		86.7005	0.07231		89.826	0.09685
	92.6105	0.06842		90.3339	0.03722		84.4535	0.05928		85.9186	0.05908		86.9	0.07244		90.0332	0.09694
	92.8243	0.0687		90.5418	0.03727		84.6476	0.05936		86.1163	0.05917		87.1003	0.07243		90.2403	0.09704
	93.0371	0.06875		90.7497	0.03733		84.8421	0.05949		86.3142	0.05922		87.3001	0.07242		90.4475	0.09716
	93.2504	0.06889		90.9577	0.0374		85.0365	0.05955		86.5118	0.05932		87.5004	0.07262		90.6547	0.0973
	93.4634	0.06899		91.1655	0.03747		85.2308	0.05962		86.7095	0.05942		87.7002	0.07279		90.8617	0.0974
	93.677	0.06921		91.3733	0.0375		85.425	0.05965		86.9072	0.0595		87.9003	0.0728		91.069	0.09749
	93.8897	0.06932		91.5813	0.03754		85.6195	0.0598		87.1051	0.05957		88.1002	0.07284		91.2763	0.09759
	94.1031	0.06938		91.7894	0.03763		85.814	0.05987		87.3029	0.05964		88.3003	0.07298		91.4837	0.09774
	94.3159	0.06953		91.997	0.03766		86.0084	0.05992		87.5004	0.05974		88.5	0.07312		91.6907	0.09788
	94.5298	0.06961		92.2051	0.03775		86.2028	0.05999		87.6983	0.05983		88.7002	0.07323		91.8979	0.09793
	94.7423	0.06985		92.4129	0.03779		86.397	0.06006		87.896	0.05993		88.9001	0.07327		92.1053	0.09804
	94.9555	0.06996		92.6211	0.03784		86.5916	0.06018		88.094	0.05996		89.1004	0.07329		92.3125	0.09819
	95.1688	0.07003		92.8287	0.03792		86.7858	0.06027		88.2914	0.06005		89.3	0.07352		92.5195	0.0983
	95.3816	0.07027		93.0367	0.038		86.9801	0.06031		88.4891	0.06019		89.5002	0.07358		92.7267	0.09842
	95.5955	0.0704		93.2447	0.03802		87.1746	0.0604		88.687	0.06027		89.7003	0.07359		92.934	0.0985
	95.8084	0.07043		93.4524	0.03807		87.369	0.06048		88.8847	0.06034		89.9004	0.07369		93.1412	0.09861
	96.0215	0.07068		93.6604	0.03816		87.5632	0.06055		89.0824	0.0604		90.1002	0.07382		93.3483	0.09879
	96.2346	0.07093		93.8683	0.0382		87.7578	0.06066		89.2802	0.06047		90.3003	0.07398		93.5557	0.09891
	96.4475	0.07097		94.0764	0.03826		87.9522	0.0607		89.4781	0.06061		90.5002	0.07402		93.7631	0.09896
	96.6612	0.07104		94.2842	0.03833		88.1466	0.06076		89.6759	0.0607		90.7002	0.07406		93.9703	0.09903
	96.874	0.07126		94.4918	0.03838		88.3406	0.06089		89.8734	0.06072		90.9001	0.07419		94.1773	0.09923
	97.0874	0.07132		94.7	0.03843		88.5351	0.06097		90.0709	0.06078		91.1001	0.07432		94.3845	0.09937
	97.2998	0.07149		94.9079	0.03851		88.7295	0.06099		90.2689	0.06093		91.3005	0.07444		94.5917	0.09943
	97.5136	0.07172		95.1158	0.03857		88.9239	0.06107		90.4666	0.06102		91.5003	0.07446		94.799	0.09952
	97.727	0.07178		95.3236	0.03861		89.1183	0.06116		90.6644	0.06105		91.7002	0.07458		95.006	0.09966
	97.9398	0.07186		95.5315	0.03867		89.3126	0.06131		90.8621	0.06115		91.9003	0.07471		95.2136	0.0998
	98.1531	0.07198		95.7398	0.03873		89.5071	0.06136		91.06	0.06126		92.1001	0.07477		95.4206	0.09989
	98.3662	0.07213		95.9473	0.0388		89.7015	0.06138		91.2576	0.06136		92.3002	0.07486		95.6279	0.09998
	98.5795	0.07228		96.1552	0.03885		89.8957	0.06151		91.4556	0.06143		92.5	0.0749		95.8351	0.10012
	98.7924	0.07251		96.3632	0.03888		90.0902	0.06161		91.6531	0.06152		92.7002	0.07504		96.0423	0.10024
	99.006	0.07261		96.5712	0.03896		90.2844	0.06167		91.8509	0.06159		92.9005	0.07513		96.2496	0.10033
	99.2187	0.0727		96.7788	0.03902		90.4788	0.06171		92.0487	0.06171		93.1003	0.07522		96.4563	0.10037
	99.4322	0.07287		96.9868	0.03907		90.6733	0.06176		92.2464	0.06182		93.3002	0.07526		96.6637	0.10052
	99.645	0.07302		97.1948	0.03914		90.8678	0.06186		92.4441	0.06185		93.5003	0.07539		96.8712	0.10062
	99.8583	0.07311		97.403	0.03919		91.062	0.06198		92.6419	0.06192		93.7005	0.07546		97.0782	0.10076
	100.072	0.0733		97.6106	0.03925		91.2564	0.06205		92.8396	0.06204		93.9001	0.07556		97.2856	0.10084
	100.285	0.0733		97.8187	0.03931		91.4507	0.06205		93.0373	0.06214		94.0999	0.07572		97.4928	0.10092
	100.498	0.07351		98.0267	0.03937		91.6454	0.06218		93.2352	0.06222		94.3003	0.07572		97.7	0.10103
	100.711	0.07381		98.2343	0.03941		91.8395	0.06231		93.4328	0.06227		94.5003	0.07578		97.9073	0.10119
	100.924	0.07391		98.4423	0.0395		92.0336	0.06235		93.6306	0.06234		94.7003	0.07602		98.1142	0.1013
	101.138	0.07382		98.6501	0.03957		92.2282	0.06238		93.8285	0.06248		94.9001	0.07606		98.3214	0.10137
	101.35	0.0741		98.8581	0.03962		92.4226	0.0625		94.0259	0.06256		95.1003	0.07608		98.5289	0.1015
	101.563	0.07415		99.0659	0.03966		92.6168	0.06258		94.2238	0.06261		95.3003	0.07612		98.736	0.1016
	101.777	0.07439		99.2738	0.03972		92.8113	0.06265		94.4215	0.06267		95.5	0.07619		98.9433	0.10172
	101.99	0.07457		99.4817	0.03978		93.0056	0.06275		94.6194	0.06283		95.7003	0.07636		99.1506	0.10184
	102.203	0.07475		99.6898	0.03985		93.2003	0.06277		94.8171	0.06292		95.9003	0.07653		99.3579	0.10188
	102.416	0.07474		99.8976	0.0399		93.3944	0.06285		95.0147	0.06297		96.1005	0.0765		99.565	0.10198
	102.629	0.07487		100.106	0.03994		93.5888	0.06296		95.2126	0.06305		96.3002	0.07655		99.7721	0.10214
	102.843	0.07515		100.313	0.03999		93.7832	0.06303		95.4103	0.06313		96.5003	0.07674		99.9795	0.10223
	103.056	0.0752		100.521	0.04007		93.9776	0.06305		95.608	0.06327		96.7003	0.07688		100.186	0.10236
	103.269	0.07545		100.729	0.04013		94.1718	0.06313		95.8059	0.06336		96.9003	0.07686		100.394	0.10248
	103.482	0.07559		100.937	0.04018		94.3662	0.06325		96.0034	0.0634		97.1001	0.07692		100.601	0.10258
	103.696	0.07565		101.145	0.04024		94.5609	0.06332		96.2013	0.06345		97.3004	0.07709		100.808	0.10268
	103.908	0.07586		101.353	0.0403		94.7552	0.06337		96.399	0.06361		97.5003	0.07718		101.015	0.10279
	104.121	0.07597		101.561	0.04036		94.9495	0.06342		96.5966	0.06372		97.7004	0.07724		101.222	0.10287
	104.335	0.07602		101.769	0.04042		95.1438	0.06356		96.7944	0.06376		97.9002	0.07722		101.43	0.10295
	104.548	0.07616		101.977	0.04046		95.3382	0.06361		96.9925	0.06383		98.1003	0.07736		101.637	0.10312
	104.761	0.07644		102.185	0.04053		95.5326	0.06373		97.19	0.06395		98.3004	0.07753		101.844	0.10325
	104.974	0.07647		102.392	0.0406		95.7267	0.06375		97.3876	0.06406		98.5003	0.0776		102.051	0.10332
	105.187	0.07667		102.601	0.04065		95.9213	0.06385		97.5855	0.06415		98.7002	0.07756		102.259	0.10342
	105.401	0.07686		102.808	0.04072		96.1158	0.06391		97.7831	0.06419		98.9004	0.07777		102.466	0.10357
	105.613	0.07688		103.016	0.04078		96.31	0.064		97.9811	0.06424		99.1004	0.07784		102.673	0.1037
	105.827	0.07721		103.224	0.04083		96.5043	0.06402		98.1787	0.06437		99.3003	0.07789		102.88	0.10382
	106.04	0.07735		103.432	0.04091		96.6989	0.06411		98.3765	0.06449		99.5004	0.07797		103.088	0.10385
	106.254	0.07736		103.64	0.04097		96.8932	0.06417		98.5745	0.06454		99.7006	0.07811		103.295	0.10397
	106.466	0.07765		103.848	0.04099		97.0877	0.06434		98.772	0.06458		99.9003	0.07819		103.502	0.10411
	106.679	0.07785		104.056	0.04108		97.2819	0.0644		98.9697	0.06469		100.1	0.07835		103.709	0.10423
	106.893	0.0779		104.264	0.04114		97.4762	0.06442		99.1674	0.06482		100.3	0.07844		103.916	0.10428
	107.105	0.07793		104.472	0.0412		97.6706	0.06452		99.3652	0.06492		100.5	0.07843		104.124	0.10438
	107.319	0.07821		104.68	0.04125		97.8649	0.06466		99.5629	0.06496		100.7	0.07858		104.331	0.10456
	107.532	0.07832		104.887	0.0413		98.0594	0.06471		99.7606	0.06504		100.9	0.07867		104.538	0.10465
	107.745	0.07844		105.095	0.04137		98.2539	0.06472		99.9586	0.06517		101.101	0.07873		104.745	0.10473
	107.958	0.07864		105.303	0.04143		98.4484	0.0648		100.156	0.06526		101.3	0.07888		104.953	0.10483
	108.171	0.07874		105.511	0.04148		98.6425	0.06494		100.354	0.06532		101.501	0.07892		105.16	0.10492
	108.384	0.07887		105.719	0.04153		98.8369	0.06501		100.552	0.06538		101.7	0.07899		105.367	0.10511
	108.598	0.07906		105.927	0.04159		99.0311	0.06501		100.75	0.06549		101.901	0.07913		105.574	0.10518
	108.811	0.07925		106.135	0.04165		99.2255	0.06511		100.947	0.06563		102.101	0.07921		105.781	0.10518
	109.024	0.07937		106.343	0.04171		99.42	0.0652		101.145	0.06566		102.301	0.07934		105.989	0.10531
	109.237	0.07952		106.551	0.04175		99.6143	0.06529		101.343	0.06571		102.5	0.07939		106.196	0.10546
	109.451	0.07968		106.759	0.04182		99.8087	0.06534		101.54	0.06583		102.7	0.07952		106.403	0.10553
	109.663	0.07968		106.966	0.0419		100.003	0.06539		101.738	0.06592		102.9	0.07961		106.61	0.10561
	109.877	0.07995		107.174	0.04196		100.197	0.06551		101.936	0.06601		103.1	0.07965		106.817	0.10571
	110.09	0.08		107.382	0.042		100.392	0.06558		102.134	0.06608		103.3	0.07971		107.025	0.10584
	110.303	0.08014		107.59	0.04204		100.586	0.06561		102.331	0.06611		103.501	0.07982		107.232	0.10601
	110.516	0.08029		107.798	0.04212		100.781	0.06573		102.529	0.06624		103.7	0.07995		107.439	0.10606
	110.729	0.08045		108.006	0.04219		100.975	0.06579		102.727	0.06637		103.9	0.07999		107.646	0.10611
	110.943	0.0805		108.214	0.04225		101.169	0.06583		102.925	0.06641		104.101	0.08005		107.854	0.10624
	111.156	0.0807		108.422	0.04229		101.364	0.06593		103.122	0.06647		104.301	0.08013		108.061	0.1064
	111.369	0.08085		108.63	0.04235		101.558	0.06603		103.32	0.06658		104.5	0.08029		108.268	0.1065
	111.582	0.08089		108.838	0.04243		101.752	0.0661		103.518	0.06668		104.7	0.08037		108.475	0.10656
	111.796	0.08121		109.046	0.04249		101.947	0.06612		103.716	0.06677		104.9	0.08044		108.682	0.10668
	112.008	0.08134		109.253	0.04252		102.141	0.06625		103.913	0.06686		105.101	0.08045		108.89	0.10678
	112.221	0.08145		109.461	0.04258		102.336	0.06639		104.111	0.06691		105.3	0.08056		109.097	0.1069
	112.435	0.08154		109.669	0.04265		102.53	0.06643		104.309	0.06701		105.5	0.08076		109.304	0.107
	112.648	0.08175		109.877	0.04272		102.724	0.06645		104.507	0.06716		105.7	0.08081		109.511	0.10712
	112.861	0.0818		110.085	0.04277		102.919	0.06653		104.704	0.06723		105.901	0.0808		109.718	0.10723
	113.074	0.082		110.293	0.04283		103.113	0.06668		104.902	0.06724		106.1	0.08094		109.925	0.10731
	113.287	0.08221		110.501	0.04287		103.308	0.06676		105.1	0.06736		106.3	0.08111		110.133	0.10742
	113.5	0.08216		110.709	0.04296		103.502	0.06673		105.298	0.06748		106.5	0.08115		110.34	0.10751
	113.714	0.08232		110.917	0.04302		103.696	0.06677		105.495	0.06758		106.7	0.08123		110.548	0.10758
	113.926	0.08252		111.125	0.04307		103.891	0.06697		105.693	0.06764		106.9	0.08129		110.754	0.10765
	114.14	0.0825		111.332	0.0431		104.085	0.06702		105.891	0.06769		107.101	0.08141		110.962	0.10783
	114.353	0.08272		111.54	0.04318		104.279	0.06703		106.088	0.06778		107.301	0.08149		111.169	0.10794
	114.567	0.08296		111.748	0.04325		104.474	0.06712		106.286	0.06789		107.501	0.08155		111.376	0.10802
	114.779	0.08303		111.956	0.04331		104.668	0.06721		106.484	0.06796		107.7	0.08162		111.583	0.10808
	114.993	0.08315		112.164	0.04337		104.862	0.06728		106.682	0.06799		107.9	0.08177		111.791	0.10823
	115.206	0.08331		112.372	0.0434		105.057	0.06736		106.879	0.0681		108.101	0.08188		111.998	0.10832
	115.419	0.0835		112.58	0.04349		105.251	0.06741		107.077	0.06822		108.3	0.08191		112.205	0.1084
	115.632	0.08358		112.788	0.04355		105.446	0.06747		107.275	0.06827		108.501	0.08194		112.412	0.10852
	115.845	0.08376		112.996	0.04361		105.64	0.0676		107.473	0.06837		108.701	0.08211		112.619	0.10862
	116.058	0.08381		113.204	0.04366		105.834	0.06766		107.671	0.06843		108.901	0.08222		112.827	0.10873
	116.272	0.08406		113.412	0.04373		106.029	0.06772		107.868	0.06849		109.1	0.08224		113.034	0.10884
	116.485	0.08415		113.619	0.0438		106.223	0.0678		108.066	0.06861		109.3	0.08233		113.241	0.1089
	116.698	0.0842		113.828	0.04386		106.417	0.06785		108.264	0.06868		109.501	0.08241		113.448	0.10897
	116.911	0.08447		114.035	0.04391		106.612	0.06796		108.462	0.06875		109.7	0.08251		113.656	0.10912
	117.124	0.08446		114.243	0.04394		106.806	0.06805		108.659	0.06885		109.901	0.08263		113.862	0.10924
	117.338	0.08469		114.451	0.04403		107.001	0.06805		108.857	0.06896		110.101	0.08266		114.07	0.10934
	117.551	0.0848		114.659	0.0441		107.195	0.06813		109.055	0.06902		110.301	0.08272		114.277	0.10941
	117.764	0.08495		114.867	0.04414		107.389	0.06826		109.253	0.06909		110.501	0.08282		114.485	0.10952
	117.976	0.08496		115.075	0.0442		107.584	0.06833		109.45	0.06918		110.701	0.08288		114.691	0.10964
	118.19	0.08539		115.282	0.04425		107.778	0.06835		109.648	0.06927		110.9	0.08305		114.899	0.10973
	118.403	0.08542		115.491	0.04434		107.972	0.06843		109.846	0.06934		111.101	0.08317		115.106	0.10979
	118.616	0.08554		115.698	0.04441		108.167	0.06853		110.043	0.06944		111.301	0.08316		115.313	0.10988
	118.829	0.08578		115.906	0.04444		108.361	0.0686		110.241	0.0695		111.5	0.08325		115.52	0.11004
	119.043	0.08573		116.114	0.04449		108.555	0.06869		110.439	0.06956		111.701	0.08341		115.727	0.11015
	119.256	0.08596		116.322	0.04458		108.75	0.06875		110.637	0.0697		111.9	0.08351		115.935	0.1102
	119.469	0.08623		116.53	0.04465		108.944	0.06878		110.834	0.06975		112.101	0.08349		116.142	0.11034
	119.682	0.08621		116.738	0.04468		109.139	0.06893		111.032	0.06984		112.301	0.08362		116.349	0.11046
	119.895	0.08637		116.946	0.04475		109.333	0.06898		111.23	0.0699		112.501	0.08374		116.557	0.11057
	120.109	0.08652		117.154	0.04482		109.527	0.06897		111.428	0.06999		112.701	0.08389		116.764	0.11065
	120.321	0.08655		117.362	0.04488		109.722	0.06911		111.625	0.07009		112.901	0.08392		116.971	0.11075
	120.535	0.08675		117.57	0.04495		109.916	0.0692		111.823	0.07016		113.101	0.08398		117.178	0.11089
	120.748	0.08694		117.777	0.04498		110.111	0.06927		112.021	0.07023		113.301	0.08415		117.385	0.11101
	120.961	0.08694		117.985	0.04504		110.305	0.06931		112.219	0.0703		113.501	0.08432		117.593	0.11108
	121.175	0.08729		118.193	0.04515		110.499	0.06936		112.416	0.07041		113.701	0.08432		117.8	0.11117
	121.387	0.08735		118.401	0.04518		110.694	0.06945		112.614	0.07048		113.901	0.08431		118.007	0.11128
	121.6	0.08739		118.609	0.04522		110.888	0.06961		112.812	0.07058		114.101	0.08447		118.214	0.11144
	121.814	0.08767		118.817	0.04529		111.082	0.06961		113.01	0.07063		114.301	0.08464		118.421	0.11153
	122.026	0.08778		119.025	0.04535		111.277	0.0696		113.207	0.0707		114.501	0.08473		118.628	0.11159
	122.24	0.08793		119.233	0.04543		111.471	0.06978		113.405	0.0708		114.701	0.08476		118.836	0.11166
	122.453	0.08808		119.441	0.04548		111.666	0.06986		113.603	0.07091		114.901	0.08481		119.043	0.11179
	122.666	0.08821		119.649	0.0455		111.86	0.06993		113.801	0.07097		115.1	0.08497		119.25	0.11191
	122.88	0.08819		119.857	0.04558		112.054	0.06999		113.998	0.07101		115.3	0.08511		119.458	0.11201
	123.092	0.08864		120.065	0.04567		112.248	0.07008		114.196	0.07115		115.501	0.0851		119.665	0.1121
	123.306	0.08862		120.272	0.04571		112.443	0.07012		114.394	0.07124		115.701	0.08517		119.872	0.1122
	123.519	0.0886		120.48	0.04575		112.637	0.07023		114.592	0.07128		115.901	0.08529		120.079	0.11232
	123.732	0.08893		120.688	0.04582		112.832	0.0703		114.789	0.07137		116.101	0.08542		120.286	0.11241
	123.946	0.08893		120.896	0.0459		113.026	0.07035		114.987	0.07145		116.301	0.08554		120.494	0.11253
	124.158	0.08914		121.104	0.04597		113.22	0.07044		115.185	0.07152		116.501	0.08555		120.701	0.11262
	124.372	0.08938		121.312	0.04601		113.415	0.07057		115.382	0.07164		116.701	0.08567		120.908	0.1127
	124.585	0.08951		121.52	0.04606		113.609	0.07062		115.58	0.0717		116.901	0.08576		121.115	0.11282
	124.798	0.08956		121.728	0.04614		113.803	0.07071		115.778	0.07174		117.101	0.08588		121.322	0.11292
	125.011	0.08982		121.936	0.04621		113.998	0.07077		115.976	0.07183		117.301	0.08591		121.529	0.11304
	125.224	0.08989		122.144	0.04626		114.192	0.07086		116.174	0.07198		117.501	0.08598		121.737	0.11313
	125.437	0.09008		122.351	0.04632		114.387	0.07094		116.371	0.07204		117.701	0.08617		121.944	0.11322
	125.651	0.09023		122.559	0.04636		114.581	0.07107		116.569	0.07213		117.901	0.08624		122.151	0.11331
	125.863	0.09031		122.767	0.04644		114.775	0.07108		116.767	0.07218		118.101	0.08635		122.358	0.11342
	126.077	0.09055		122.975	0.04651		114.97	0.07118		116.964	0.07229		118.301	0.08643		122.566	0.1135
	126.29	0.09065		123.183	0.04655		115.164	0.07122		117.162	0.0724		118.501	0.08651		122.773	0.1136
	126.503	0.09065		123.391	0.04661		115.359	0.07134		117.36	0.07244		118.701	0.08664		122.98	0.11374
	126.716	0.09104		123.599	0.04667		115.553	0.0714		117.558	0.07248		118.901	0.08679		123.187	0.11382
	126.929	0.09107		123.807	0.04675		115.747	0.07144		117.755	0.07261		119.101	0.08686		123.394	0.11388
	127.143	0.09115		124.015	0.04682		115.942	0.07153		117.953	0.07274		119.301	0.08685		123.602	0.11402
	127.356	0.09137		124.223	0.04686		116.136	0.07166		118.151	0.0728		119.501	0.08701		123.809	0.11414
	127.569	0.09152		124.431	0.04691		116.33	0.07172		118.349	0.07284		119.701	0.08712		124.016	0.11425
	127.782	0.09159		124.638	0.04698		116.525	0.07172		118.546	0.07289		119.901	0.08725		124.223	0.11424
	127.995	0.09189		124.846	0.04704		116.719	0.07181		118.744	0.07305		120.101	0.0873		124.431	0.11432
	128.209	0.09204		125.054	0.04709		116.913	0.07193		118.942	0.07315		120.301	0.08735		124.638	0.11447
	128.422	0.09204		125.262	0.04715		117.108	0.07199		119.14	0.07318		120.501	0.08744		124.845	0.11461
	128.635	0.09237		125.47	0.0472		117.302	0.07201		119.337	0.07324		120.701	0.08765		125.052	0.11475
	128.848	0.09232		125.678	0.04726		117.497	0.07206		119.535	0.07336		120.901	0.0877		125.259	0.11477
	129.061	0.09247		125.886	0.04734		117.691	0.07221		119.733	0.07351		121.101	0.08771		125.467	0.11491
	129.274	0.09278		126.094	0.04739		117.885	0.07228		119.93	0.07355		121.301	0.08781		125.674	0.11506
	129.487	0.09269		126.302	0.04744		118.08	0.07231		120.129	0.07358		121.501	0.08799		125.881	0.11517
	129.701	0.09295		126.51	0.0475		118.274	0.07235		120.326	0.07369		121.701	0.08807		126.088	0.1152
	129.914	0.09315		126.718	0.04759		118.468	0.07245		120.524	0.07378		121.901	0.08812		126.296	0.1153
	130.127	0.09308		126.925	0.04763		118.663	0.07255		120.722	0.07386		122.101	0.08816		126.503	0.11548
	130.34	0.09336		127.133	0.04768		118.857	0.07261		120.919	0.07391		122.301	0.08828		126.71	0.11562
	130.553	0.0936		127.342	0.04774		119.052	0.07263		121.117	0.07397		122.501	0.08842		126.917	0.11566
	130.766	0.09363		127.549	0.04782		119.246	0.07274		121.315	0.0741		122.701	0.08844		127.124	0.11574
	130.98	0.09381		127.757	0.0479		119.44	0.07284		121.512	0.07421		122.901	0.08842		127.331	0.11587
	131.193	0.0941		127.965	0.04793		119.635	0.07289		121.71	0.07425		123.101	0.0886		127.539	0.11602
	131.406	0.09395		128.173	0.04798		119.829	0.07292		121.908	0.07429		123.301	0.08871		127.746	0.11608
	131.619	0.09431		128.381	0.04807		120.023	0.07301		122.106	0.07442		123.501	0.08874		127.953	0.11616
	131.832	0.0945		128.589	0.04813		120.218	0.07312		122.303	0.07452		123.701	0.08879		128.16	0.11627
	132.046	0.09453		128.797	0.04821		120.412	0.07316		122.501	0.07459		123.901	0.08892		128.368	0.11638
	132.258	0.09466		129.005	0.04826		120.606	0.07325		122.699	0.07463		124.101	0.08896		128.575	0.11652
	132.471	0.0949		129.213	0.0483		120.801	0.07336		122.897	0.07471		124.301	0.08912		128.782	0.11658
	132.685	0.09498		129.42	0.04838		120.995	0.07336		123.094	0.07483		124.501	0.08917		128.989	0.11669
	132.898	0.09516		129.628	0.04846		121.19	0.07349		123.292	0.07494		124.701	0.08918		129.196	0.11681
	133.111	0.09524		129.836	0.04849		121.384	0.07358		123.49	0.07498		124.901	0.08934		129.404	0.11695
	133.324	0.0954		130.044	0.04856		121.578	0.07362		123.688	0.07502		125.101	0.08946		129.611	0.11699
	133.537	0.09558		130.252	0.04863		121.773	0.07367		123.885	0.07515		125.301	0.0895		129.818	0.11713
	133.751	0.09574		130.46	0.04872		121.967	0.07377		124.083	0.07525		125.501	0.08953		130.025	0.11722
	133.964	0.0958		130.668	0.04878		122.161	0.07387		124.281	0.07532		125.701	0.08968		130.233	0.11729
	134.177	0.09622		130.876	0.04881		122.356	0.07393		124.479	0.07538		125.901	0.08978		130.44	0.11744
	134.39	0.09619		131.083	0.04887		122.55	0.07397		124.676	0.07548		126.101	0.08984		130.647	0.11757
	134.603	0.09638		131.291	0.04896		122.745	0.07405		124.874	0.07555		126.301	0.08994		130.854	0.11762
	134.817	0.09657		131.499	0.04901		122.939	0.07414		125.072	0.07568		126.501	0.09003		131.061	0.11777
	135.029	0.09671		131.707	0.04906		123.133	0.07426		125.27	0.07571		126.701	0.09013		131.269	0.11786
	135.243	0.09679		131.915	0.04912		123.328	0.0743		125.467	0.07576		126.901	0.09024		131.476	0.11799
	135.456	0.097		132.123	0.04918		123.522	0.07431		125.665	0.0759		127.101	0.0903		131.683	0.11808
	135.669	0.09715		132.331	0.04927		123.716	0.07444		125.863	0.07601		127.301	0.09038		131.89	0.11816
	135.882	0.09717		132.539	0.04934		123.911	0.07452		126.061	0.07605		127.501	0.09051		132.097	0.11824
	136.096	0.09738		132.747	0.04937		124.105	0.0746		126.258	0.07612		127.701	0.09058		132.305	0.11835
	136.309	0.09745		132.955	0.04945		124.299	0.07464		126.456	0.07624		127.901	0.09072		132.512	0.11844
	136.521	0.09757		133.163	0.04953		124.494	0.07475		126.654	0.07632		128.101	0.09079		132.719	0.11855
	136.735	0.09784		133.371	0.04958		124.688	0.07482		126.852	0.0764		128.301	0.09084		132.926	0.11865
	136.948	0.09788		133.578	0.04964		124.883	0.07492		127.049	0.07647		128.501	0.09098		133.134	0.11878
	137.161	0.09815		133.786	0.04968		125.077	0.07491		127.247	0.07651		128.701	0.09112		133.341	0.11889
	137.374	0.09827		133.994	0.04976		125.271	0.07499		127.445	0.07662		128.901	0.0912		133.548	0.11897
	137.588	0.09844		134.202	0.04986		125.466	0.07516		127.643	0.07673		129.101	0.09123		133.755	0.11904
	137.801	0.09849		134.41	0.04987		125.66	0.07519		127.84	0.07679		129.301	0.09132		133.963	0.11914
	138.014	0.09882		134.618	0.04992		125.855	0.07521		128.038	0.07686		129.501	0.09145		134.17	0.1193
	138.227	0.09892		134.826	0.05001		126.049	0.07531		128.236	0.07694		129.701	0.09159		134.377	0.11938
	138.44	0.09899		135.034	0.0501		126.243	0.07538		128.434	0.07704		129.901	0.09166		134.584	0.1194
	138.654	0.09929		135.242	0.05013		126.438	0.07547		128.631	0.07716		130.101	0.09172		134.791	0.11951
	138.866	0.09929		135.45	0.05018		126.632	0.07555		128.829	0.07718		130.301	0.0918		134.999	0.11964
	139.08	0.09946		135.657	0.05024		126.826	0.07559		129.027	0.07726		130.501	0.09199		135.206	0.11972
	139.293	0.09968		135.865	0.05033		127.021	0.07565		129.225	0.07737		130.701	0.09198		135.413	0.1198
	139.506	0.09972		136.073	0.05041		127.215	0.07576		129.422	0.07746		130.901	0.09203		135.62	0.11991
	139.719	0.10002		136.281	0.05046		127.41	0.07587		129.62	0.07751		131.101	0.09217		135.827	0.11999
	139.932	0.10004		136.489	0.05049		127.604	0.07591		129.818	0.0776		131.301	0.09226		136.034	0.12015
	140.146	0.1003		136.697	0.05057		127.798	0.07595		130.016	0.07769		131.501	0.09244		136.242	0.12019
	140.359	0.10035		136.905	0.05067		127.993	0.07603		130.213	0.07776		131.701	0.09245		136.449	0.12023
	140.572	0.10066		137.113	0.05071		128.187	0.07612		130.411	0.07789		131.901	0.09249		136.656	0.1204
	140.785	0.10078		137.321	0.05075		128.382	0.0762		130.609	0.07795		132.101	0.09266		136.863	0.12053
	140.998	0.10094		137.529	0.05083		128.576	0.07623		130.806	0.07799		132.301	0.09276		137.071	0.12059
	141.211	0.10102		137.737	0.05091		128.77	0.07625		131.004	0.0781		132.501	0.09281		137.278	0.12065
	141.424	0.10121		137.944	0.05099		128.965	0.07639		131.202	0.07822		132.701	0.09281		137.485	0.12077
	141.637	0.10139		138.152	0.05102		129.159	0.0765		131.4	0.07825		132.901	0.09303		137.692	0.12091
	141.851	0.10154		138.36	0.05108		129.353	0.07653		131.598	0.07833		133.101	0.09312		137.9	0.12101
	142.064	0.10171		138.568	0.05117		129.548	0.07662		131.795	0.07841		133.301	0.09323		138.107	0.12103
	142.277	0.10189		138.776	0.05125		129.742	0.07666		131.993	0.07851		133.501	0.09327		138.314	0.12115
	142.49	0.10198		138.984	0.0513		129.936	0.07678		132.191	0.07859		133.701	0.09336		138.521	0.12129
	142.703	0.10211		139.192	0.05134		130.131	0.07689		132.388	0.07866		133.901	0.09353		138.728	0.12137
	142.916	0.1023		139.4	0.0514		130.325	0.07688		132.586	0.07877		134.101	0.09362		138.936	0.12149
	143.13	0.1024		139.608	0.05147		130.519	0.07699		132.784	0.07883		134.301	0.09365		139.143	0.12157
	143.343	0.10259		139.816	0.05156		130.714	0.07708		132.982	0.07896		134.501	0.09377		139.35	0.12166
	143.556	0.10289		140.024	0.05159		130.908	0.07721		133.18	0.07899		134.701	0.09388		139.557	0.12177
	143.769	0.10281		140.232	0.05163		131.103	0.07723		133.377	0.07906		134.901	0.09396		139.764	0.1219
	143.982	0.10316		140.44	0.05172		131.297	0.07728		133.575	0.07917		135.101	0.09407		139.972	0.12194
	144.196	0.10332		140.647	0.05181		131.491	0.07734		133.773	0.07926		135.301	0.09414		140.179	0.12208
	144.408	0.10342		140.855	0.05186		131.686	0.07745		133.971	0.07934		135.501	0.09416		140.386	0.12227
	144.621	0.10361		141.063	0.0519		131.88	0.07753		134.168	0.07941		135.701	0.09429		140.593	0.1223
	144.835	0.1037		141.271	0.05197		132.075	0.07756		134.366	0.07949		135.901	0.09437		140.801	0.1224
	145.049	0.10382		141.479	0.05205		132.269	0.07766		134.564	0.07957		136.101	0.09447		141.008	0.12251
	145.261	0.10403		141.687	0.05212		132.463	0.07777		134.762	0.0797		136.301	0.09451		141.215	0.12262
	145.475	0.10416		141.895	0.05217		132.658	0.07789		134.959	0.07974		136.501	0.09464		141.422	0.12275
	145.688	0.10424		142.103	0.05221		132.852	0.07786		135.157	0.07983		136.701	0.09482		141.629	0.12284
	145.9	0.10442		142.31	0.05231		133.046	0.0779		135.355	0.07991		136.901	0.09491		141.837	0.12294
	146.114	0.10465		142.519	0.05238		133.241	0.07805		135.552	0.08		137.101	0.09494		142.044	0.12305
	146.327	0.10468		142.726	0.05243		133.435	0.07817		135.75	0.08008		137.301	0.09496		142.251	0.12318
	146.54	0.10499		142.934	0.05249		133.63	0.07819		135.948	0.08017		137.501	0.09511		142.458	0.12327
	146.753	0.1051		143.142	0.05256		133.824	0.0782		136.145	0.08023		137.701	0.09519		142.665	0.12339
	146.966	0.10524		143.35	0.05264		134.018	0.07831		136.344	0.08032		137.901	0.09525		142.873	0.12346
	147.179	0.1056		143.558	0.05271		134.212	0.07839		136.541	0.08042		138.101	0.09533		143.08	0.12356
	147.393	0.10558		143.766	0.05275		134.407	0.07856		136.739	0.08053		138.301	0.09542		143.287	0.12369
	147.606	0.10575		143.974	0.0528		134.601	0.07854		136.937	0.0806		138.501	0.0956		143.494	0.12381
	147.819	0.10593		144.182	0.05288		134.796	0.07862		137.134	0.08066		138.701	0.09567		143.701	0.12387
	148.032	0.10608		144.39	0.05298		134.99	0.07879		137.332	0.08078		138.901	0.09564		143.909	0.12396
	148.246	0.10624		144.597	0.05302		135.184	0.07885		137.53	0.08086		139.101	0.09575		144.116	0.12408
	148.458	0.10648		144.805	0.05307		135.379	0.07887		137.728	0.08094		139.301	0.09591		144.323	0.12421
	148.671	0.10662		145.013	0.05313		135.573	0.07893		137.925	0.08103		139.501	0.09596		144.53	0.12431
	148.885	0.1066		145.221	0.0532		135.767	0.07906		138.123	0.08111		139.701	0.09602		144.738	0.12437
	149.098	0.10696		145.429	0.05329		135.962	0.07914		138.321	0.08119		139.901	0.09613		144.945	0.12451
	149.311	0.10703		145.637	0.05333		136.156	0.07923		138.519	0.0813		140.101	0.09622		145.152	0.12471
	149.525	0.10716		145.845	0.05337		136.351	0.07925		138.716	0.08137		140.301	0.09635		145.359	0.12484
	149.737	0.10745		146.053	0.05346		136.545	0.07933		138.914	0.08141		140.501	0.09641		145.566	0.12488
	149.951	0.10754		146.261	0.05355		136.739	0.07949		139.112	0.08149		140.701	0.0964		145.774	0.12501
	150.164	0.10764		146.469	0.05358		136.934	0.07957		139.31	0.08164		140.901	0.09656		145.981	0.12512
	150.377	0.10786		146.677	0.05363		137.128	0.07957		139.507	0.0817		141.101	0.09674		146.188	0.12522
	150.59	0.1081		146.884	0.0537		137.323	0.07968		139.705	0.08176		141.301	0.09674		146.395	0.12532
	150.803	0.10823		147.092	0.05378		137.517	0.07978		139.903	0.08184		141.501	0.09682		146.602	0.12535
	151.017	0.10836		147.3	0.05385		137.711	0.07984		140.101	0.08194		141.701	0.09694		146.81	0.12545
	151.229	0.10849		147.508	0.0539		137.906	0.07994		140.298	0.08204		141.901	0.09698		147.017	0.12566
	151.443	0.10866		147.716	0.05395		138.1	0.07998		140.496	0.08212		142.101	0.0972		147.224	0.12574
	151.656	0.10893		147.924	0.05404		138.295	0.08005		140.694	0.08218		142.301	0.09718		147.431	0.12581
	151.869	0.10891		148.132	0.0541		138.489	0.08018		140.892	0.08224		142.501	0.09731		147.639	0.12592
	152.082	0.10917		148.34	0.05415		138.683	0.08024		141.089	0.08237		142.701	0.0974		147.845	0.12607
	152.296	0.10937		148.548	0.05422		138.878	0.08026		141.287	0.08244		142.901	0.09753		148.053	0.12615
	152.509	0.10941		148.756	0.05429		139.072	0.08036		141.485	0.0825		143.101	0.09763		148.26	0.12623
	152.722	0.10967		148.964	0.05436		139.266	0.08046		141.683	0.08258		143.301	0.09776		148.467	0.12632
	152.935	0.10988		149.171	0.05443		139.461	0.0805		141.88	0.0827		143.501	0.0978		148.674	0.12648
	153.148	0.10995		149.379	0.05448		139.655	0.08057		142.078	0.08279		143.701	0.09785		148.882	0.12658
	153.361	0.11026		149.587	0.05452		139.849	0.08065		142.276	0.08286		143.901	0.09809		149.089	0.12661
	153.57	0.11039		149.791	0.05464		140.04	0.08068		142.469	0.08293		144.096	0.09814		149.291	0.12669
	153.784	0.11048		149.998	0.05472		140.235	0.08078		142.667	0.08303		144.297	0.09813		149.499	0.12682
	153.997	0.11074		150.209	0.05475		140.43	0.08087		142.867	0.08315		144.499	0.09825		149.708	0.12691
	154.211	0.11086		150.417	0.05481		140.625	0.08094		143.065	0.08321		144.699	0.09843		149.916	0.127
	154.424	0.11099		150.625	0.05489		140.818	0.08103		143.261	0.08325		144.898	0.09848		150.122	0.12709
	154.636	0.11124		150.829	0.05497		141.011	0.08111		143.456	0.08334		145.096	0.09856		150.327	0.12715
	154.849	0.11139		151.036	0.05504		141.205	0.08121		143.655	0.08347		145.296	0.09865		150.534	0.12733
	155.063	0.11147		151.246	0.05509		141.401	0.08127		143.853	0.08353		145.497	0.09878		150.744	0.12743
	155.278	0.11164		151.457	0.05513		141.596	0.0813		144.053	0.08357		145.699	0.09892		150.95	0.12748
	155.49	0.11189		151.664	0.05522		141.789	0.08138		144.25	0.08366		145.9	0.09887		151.16	0.12755
	155.702	0.11196		151.869	0.05531		141.984	0.08149		144.448	0.08374		146.098	0.09899		151.364	0.1277
	155.914	0.11223		152.077	0.05536		142.177	0.08163		144.644	0.08383		146.296	0.09906		151.571	0.12781
	156.129	0.11238		152.285	0.0554		142.372	0.08156		144.841	0.08393		146.495	0.09924		151.777	0.12789
	156.341	0.11251		152.493	0.05548		142.567	0.0817		145.041	0.08398		146.696	0.09939		151.985	0.12794
	156.556	0.11273		152.703	0.05556		142.763	0.08179		145.239	0.08405		146.898	0.09943		152.195	0.12806
	156.77	0.11284		152.911	0.05563		142.957	0.08191		145.435	0.08417		147.098	0.09943		152.402	0.12818
	156.984	0.1131		153.118	0.05568		143.151	0.08188		145.635	0.08426		147.298	0.09964		152.608	0.12831
	157.197	0.11331		153.329	0.05572		143.348	0.08195		145.835	0.08431		147.501	0.09972		152.818	0.12839
	157.412	0.11341		153.539	0.05582		143.544	0.08208		146.034	0.08435		147.703	0.09972		153.027	0.12848
	157.626	0.11353		153.747	0.05589		143.738	0.08216		146.232	0.08448		147.903	0.09983		153.235	0.12858
	157.838	0.11377		153.954	0.05592		143.932	0.08224		146.429	0.08453		148.102	0.09998		153.442	0.12871
	158.052	0.11386		154.162	0.05598		144.127	0.08226		146.627	0.08461		148.303	0.10013		153.649	0.12886
	158.265	0.11405		154.371	0.05606		144.321	0.08232		146.826	0.08467		148.503	0.10019		153.856	0.12891
	158.478	0.11428		154.578	0.05612		144.515	0.08248		147.023	0.08475		148.703	0.10025		154.063	0.12902
	158.692	0.11437		154.787	0.0562		144.71	0.08254		147.22	0.08485		148.903	0.10037		154.271	0.12916
	158.905	0.11447		154.994	0.05622		144.904	0.08254		147.419	0.08495		149.102	0.10051		154.478	0.1293
	159.117	0.11471		155.202	0.05629		145.098	0.0827		147.615	0.08499		149.302	0.10057		154.685	0.12937
	159.332	0.11484		155.41	0.05638		145.293	0.08281		147.814	0.08502		149.503	0.10061		154.892	0.12943
	159.544	0.1151		155.618	0.05646		145.487	0.08285		148.011	0.08513		149.702	0.10076		155.1	0.12954
	159.757	0.11529		155.825	0.05651		145.681	0.08296		148.209	0.08523		149.902	0.10081		155.307	0.12972
	159.971	0.11545		156.034	0.05657		145.876	0.08305		148.408	0.08531		150.103	0.10095		155.514	0.12984
	160.183	0.11562		156.241	0.05663		146.071	0.08313		148.604	0.08532		150.302	0.10101		155.721	0.12988
	160.397	0.11575		156.45	0.05671		146.265	0.08324		148.803	0.08539		150.502	0.1011		155.929	0.12995
	160.61	0.11587		156.657	0.05679		146.459	0.08334		149	0.08553		150.702	0.10116		156.136	0.13011
	160.822	0.11603		156.865	0.05684		146.653	0.08339		149.197	0.08562		150.902	0.10127		156.342	0.13018
	161.035	0.11632		157.073	0.05689		146.848	0.08346		149.395	0.08566		151.102	0.10143		156.549	0.13029
	161.249	0.11645		157.28	0.05699		147.041	0.08357		149.593	0.08572		151.301	0.10151		156.756	0.13036
	161.462	0.11655		157.488	0.05706		147.235	0.08368		149.79	0.08583		151.501	0.10155		156.963	0.13048
	161.676	0.11679		157.697	0.05711		147.431	0.08376		149.989	0.08595		151.703	0.10164		157.171	0.13065
	161.888	0.11683		157.904	0.05717		147.624	0.08378		150.185	0.08601		151.901	0.1019		157.378	0.13074
	162.101	0.11707		158.112	0.05725		147.819	0.08388		150.384	0.08605		152.102	0.10193		157.586	0.13075
	162.315	0.11735		158.32	0.05731		148.014	0.08396		150.582	0.08615		152.302	0.10197		157.792	0.13092
	162.527	0.11756		158.527	0.0574		148.208	0.08405		150.779	0.08625		152.501	0.10206		158	0.1311
	162.741	0.11764		158.736	0.05744		148.403	0.08409		150.977	0.08635		152.702	0.10217		158.207	0.13112
	162.955	0.11798		158.944	0.0575		148.596	0.08416		151.174	0.08643		152.901	0.10238		158.414	0.13128
	163.166	0.11798		159.151	0.0576		148.791	0.08421		151.372	0.08649		153.102	0.10239		158.621	0.13135
	163.38	0.11819		159.36	0.05766		148.986	0.08432		151.57	0.08662		153.302	0.10243		158.829	0.1315
	163.594	0.11838		159.567	0.05773		149.179	0.08439		151.767	0.08672		153.502	0.10258		159.036	0.13158
	163.806	0.11854		159.775	0.0578		149.374	0.08443		151.966	0.08677		153.701	0.10278		159.243	0.13169
	164.02	0.11873		159.984	0.05786		149.569	0.08447		152.164	0.08683		153.902	0.10283		159.45	0.13178
	164.233	0.11896		160.19	0.05794		149.762	0.0846		152.361	0.08695		154.101	0.10284		159.657	0.13191
	164.446	0.11907		160.399	0.05802		149.957	0.08471		152.559	0.08705		154.302	0.103		159.865	0.132
	164.66	0.11929		160.607	0.05808		150.151	0.0847		152.756	0.08713		154.502	0.10316		160.072	0.13213
	164.872	0.11939		160.814	0.05813		150.346	0.08478		152.954	0.0872		154.701	0.10325		160.279	0.13221
	165.085	0.11959		161.023	0.05821		150.541	0.0849		153.153	0.08728		154.902	0.1033		160.487	0.13226
	165.299	0.11973		161.23	0.05829		150.734	0.08499		153.35	0.08739		155.102	0.10338		160.693	0.13236
	165.511	0.12001		161.439	0.05837		150.929	0.08499		153.547	0.08749		155.301	0.10347		160.901	0.13258
	165.726	0.12008		161.647	0.05843		151.124	0.08504		153.746	0.08755		155.502	0.10367		161.108	0.13266
	165.938	0.12032		161.854	0.0585		151.317	0.08518		153.943	0.0876		155.701	0.10369		161.315	0.13272
	166.151	0.12041		162.063	0.0586		151.513	0.08531		154.141	0.0877		155.902	0.10376		161.522	0.13282
	166.365	0.12057		162.27	0.05868		151.706	0.08535		154.339	0.08783		156.102	0.1039		161.73	0.13296
	166.578	0.12084		162.478	0.05872		151.9	0.08538		154.536	0.08791		156.301	0.104		161.936	0.13305
	166.79	0.12106		162.686	0.05879		152.096	0.08543		154.735	0.08795		156.502	0.10406		162.144	0.13315
	167.004	0.12113		162.893	0.05887		152.289	0.0856		154.931	0.08805		156.702	0.10414		162.351	0.1332
	167.216	0.12123		163.101	0.05894		152.484	0.08565		155.13	0.08816		156.901	0.10423		162.558	0.13333
	167.43	0.12148		163.311	0.05901		152.679	0.08566		155.328	0.08827		157.102	0.10433		162.766	0.1335
	167.644	0.1217		163.517	0.05908		152.873	0.08575		155.525	0.08836		157.302	0.10451		162.973	0.1336
	167.856	0.1217		163.726	0.05913		153.067	0.08586		155.723	0.0884		157.501	0.10456		163.18	0.13366
	168.07	0.12208		163.934	0.05923		153.262	0.08595		155.921	0.08851		157.703	0.10466		163.388	0.13376
	168.284	0.12216		164.141	0.05931		153.456	0.08602		156.119	0.08866		157.901	0.10476		163.594	0.1339
	168.495	0.12234		164.349	0.05935		153.65	0.08607		156.316	0.08874		158.102	0.10483		163.802	0.13398
	168.71	0.12249		164.558	0.05942		153.845	0.08617		156.515	0.0888		158.302	0.105		164.009	0.13403
	168.922	0.12281		164.765	0.05951		154.039	0.08628		156.711	0.08886		158.501	0.1051		164.216	0.13413
	169.136	0.12284		164.973	0.05957		154.234	0.08632		156.91	0.08898		158.702	0.10511		164.424	0.13427
	169.349	0.1231		165.18	0.05966		154.428	0.08643		157.107	0.08909		158.902	0.10527		164.63	0.13436
	169.561	0.12337		165.389	0.0597		154.621	0.08647		157.304	0.08915		159.102	0.1054		164.838	0.13441
	169.775	0.12342		165.597	0.05976		154.817	0.08661		157.504	0.0892		159.302	0.10542		165.046	0.13454
	169.989	0.12372		165.804	0.05986		155.011	0.08668		157.7	0.0893		159.502	0.10553		165.252	0.13467
	170.201	0.12387		166.013	0.05994		155.205	0.08676		157.898	0.08943		159.702	0.1056		165.459	0.13478
	170.415	0.12402		166.22	0.05998		155.4	0.08683		158.096	0.08952		159.902	0.10577		165.667	0.13488
	170.628	0.12429		166.427	0.06004		155.593	0.08691		158.293	0.08956		160.102	0.10593		165.874	0.13497
	170.841	0.12441		166.637	0.06012		155.789	0.08702		158.492	0.08963		160.302	0.10593		166.082	0.13507
	171.054	0.12465		166.843	0.0602		155.983	0.08709		158.688	0.08975		160.502	0.106		166.288	0.13524
	171.267	0.12474		167.052	0.06027		156.177	0.08715		158.886	0.08989		160.702	0.10614		166.495	0.13531
	171.481	0.12496		167.261	0.06028		156.372	0.08722		159.085	0.08995		160.902	0.10632		166.703	0.13541
	171.693	0.12504		167.468	0.06037		156.566	0.0873		159.281	0.08998		161.102	0.10636		166.909	0.13547
	171.906	0.12532		167.676	0.06047		156.761	0.08739		159.48	0.0901		161.302	0.10639		167.117	0.13558
	172.12	0.12555		167.884	0.06054		156.955	0.08747		159.678	0.09024		161.502	0.10656		167.325	0.13569
	172.332	0.12569		168.091	0.06058		157.148	0.08752		159.875	0.0903		161.702	0.10672		167.531	0.13581
	172.546	0.12594		168.3	0.06063		157.344	0.08759		160.074	0.09035		161.902	0.10683		167.74	0.1359
	172.759	0.12604		168.507	0.06072		157.537	0.08768		160.271	0.09045		162.102	0.10684		167.946	0.13596
	172.973	0.12622		168.715	0.0608		157.732	0.08778		160.469	0.09057		162.301	0.10693		168.153	0.1361
	173.185	0.12638		168.923	0.06087		157.927	0.08782		160.666	0.09067		162.503	0.1071		168.361	0.13623
	173.399	0.12671		169.131	0.06091		158.121	0.08787		160.864	0.09073		162.701	0.10727		168.567	0.13634
	173.611	0.12679		169.337	0.06101		158.315	0.08797		161.062	0.09079		162.902	0.1073		168.775	0.13642
	173.825	0.12688		169.547	0.06106		158.51	0.08811		161.26	0.09087		163.103	0.10738		168.982	0.1365
	174.039	0.12721		169.755	0.06116		158.703	0.08815		161.457	0.09102		163.301	0.10754		169.189	0.13663
	174.251	0.12729		169.963	0.0612		158.898	0.08814		161.655	0.0911		163.502	0.10769		169.397	0.13679
	174.464	0.12749		170.17	0.06126		159.093	0.08825		161.853	0.09112		163.703	0.10778		169.604	0.13685
	174.677	0.12765		170.378	0.06135		159.287	0.0884		162.05	0.09123		163.901	0.10778		169.811	0.13691
	174.891	0.12783		170.586	0.06144		159.481	0.08845		162.249	0.09136		164.102	0.10795		170.019	0.13704
	175.105	0.12807		170.794	0.06148		159.676	0.08849		162.446	0.09146		164.302	0.10809		170.225	0.13717
	175.316	0.12832		171.002	0.06153		159.87	0.08855		162.643	0.09153		164.501	0.1082		170.432	0.13728
	175.531	0.12845		171.21	0.0616		160.065	0.08869		162.842	0.09157		164.702	0.10824		170.641	0.13734
	175.743	0.12863		171.418	0.06169		160.259	0.08881		163.039	0.09173		164.902	0.10838		170.847	0.13746
	175.956	0.1289		171.626	0.06175		160.453	0.08882		163.237	0.09186		165.102	0.10853		171.054	0.13761
	176.17	0.12893		171.834	0.0618		160.648	0.08889		163.435	0.09191		165.302	0.10866		171.262	0.13773
	176.383	0.12923		172.041	0.06188		160.841	0.08902		163.632	0.09195		165.502	0.10874		171.468	0.13778
	176.596	0.12945		172.25	0.06196		161.036	0.0891		163.83	0.09207		165.703	0.10885		171.677	0.13791
	176.809	0.12957		172.458	0.06205		161.23	0.08915		164.028	0.09216		165.902	0.10889		171.882	0.13805
	177.022	0.12968		172.665	0.0621		161.425	0.08921		164.226	0.09228		166.102	0.10906		172.09	0.13814
	177.236	0.12992		172.873	0.06213		161.62	0.08929		164.423	0.09235		166.303	0.10917		172.298	0.13817
	177.448	0.13014		173.081	0.06225		161.814	0.08937		164.621	0.09241		166.502	0.10921		172.504	0.13828
	177.661	0.1303		173.289	0.06233		162.008	0.08949		164.819	0.09252		166.702	0.10933		172.711	0.13842
	177.875	0.13049		173.497	0.06239		162.203	0.08955		165.017	0.09263		166.902	0.10947		172.92	0.13856
	178.088	0.13066		173.705	0.06243		162.397	0.08959		165.215	0.0927		167.102	0.10954		173.126	0.13866
	178.301	0.1308		173.913	0.06252		162.592	0.0897		165.412	0.09277		167.303	0.10965		173.335	0.1387
	178.515	0.1311		174.121	0.0626		162.785	0.08978		165.611	0.09289		167.503	0.10973		173.541	0.13882
	178.727	0.13121		174.328	0.06268		162.98	0.08988		165.807	0.09299		167.701	0.10983		173.748	0.13901
	178.942	0.13154		174.537	0.06272		163.175	0.08995		166.005	0.09305		167.902	0.10993		173.956	0.13909
	179.154	0.13176		174.745	0.0628		163.369	0.09		166.203	0.09311		168.102	0.1101		174.162	0.13917
	179.366	0.13174		174.952	0.06288		163.563	0.0901		166.4	0.09317		168.302	0.11015		174.369	0.13927
	179.581	0.13209		175.161	0.06295		163.757	0.09021		166.599	0.09324		168.502	0.11024		174.577	0.13941
	179.794	0.13221		175.367	0.06303		163.952	0.09024		166.796	0.09338		168.702	0.11035		174.783	0.13952
	180.006	0.13248		175.576	0.06309		164.147	0.09031		166.995	0.09346		168.902	0.11047		174.992	0.13964
	180.22	0.13261		175.784	0.06317		164.341	0.09046		167.192	0.09351		169.102	0.11058		175.198	0.13969
	180.432	0.13282		175.991	0.06325		164.535	0.09052		167.389	0.0936		169.302	0.11066		175.405	0.13986
	180.646	0.13296		176.2	0.06332		164.73	0.09059		167.588	0.0937		169.502	0.11075		175.614	0.13997
	180.859	0.1332		176.408	0.06338		164.924	0.09065		167.785	0.09381		169.703	0.11091		175.82	0.14005
	181.071	0.13334		176.615	0.06345		165.118	0.09071		167.982	0.09388		169.901	0.11103		176.026	0.14015
	181.286	0.13341		176.824	0.06352		165.314	0.09083		168.181	0.09397		170.103	0.11107		176.235	0.14024
	181.499	0.13388		177.03	0.06359		165.507	0.09093		168.378	0.09404		170.302	0.11114		176.442	0.14036
	181.712	0.13398		177.24	0.06366		165.701	0.09091		168.576	0.09417		170.503	0.11127		176.649	0.14047
	181.925	0.13415		177.448	0.06375		165.896	0.09102		168.774	0.09426		170.702	0.11143		176.856	0.14059
	182.138	0.13429		177.655	0.0638		166.09	0.09115		168.971	0.09432		170.902	0.1115		177.063	0.14065
	182.351	0.13455		177.864	0.06389		166.284	0.0912		169.169	0.09439		171.102	0.11157		177.271	0.1408
	182.565	0.13479		178.071	0.06397		166.479	0.09124		169.367	0.09452		171.303	0.11164		177.478	0.14093
	182.778	0.13498		178.278	0.06401		166.673	0.09133		169.565	0.09459		171.502	0.11174		177.684	0.141
	182.991	0.13515		178.487	0.06408		166.868	0.09144		169.763	0.09467		171.703	0.11192		177.893	0.14109
	183.205	0.13525		178.695	0.06417		167.062	0.09152		169.961	0.09471		171.902	0.11198		178.099	0.14122
	183.416	0.13549		178.903	0.06425		167.257	0.09159		170.158	0.0948		172.102	0.11196		178.306	0.14136
	183.631	0.13557		179.111	0.0643		167.451	0.09168		170.357	0.09494		172.303	0.11217		178.514	0.14149
	183.843	0.13588		179.318	0.06437		167.645	0.09178		170.553	0.095		172.502	0.11228		178.721	0.1416
	184.056	0.13613		179.526	0.06446		167.84	0.09181		170.751	0.09504		172.703	0.1123		178.929	0.14167
	184.27	0.13613		179.734	0.06454		168.034	0.09194		170.949	0.09516		172.903	0.11239		179.136	0.14176
	184.483	0.13645		179.942	0.06461		168.227	0.09201		171.147	0.09525		173.102	0.11246		179.343	0.14191
	184.695	0.1366		180.151	0.06466		168.423	0.09207		171.345	0.09532		173.303	0.11262		179.551	0.14204
	184.91	0.1368		180.358	0.06474		168.617	0.09216		171.542	0.09539		173.502	0.11275		179.757	0.14209
	185.122	0.13706		180.566	0.06481		168.812	0.09227		171.74	0.09547		173.702	0.1128		179.964	0.14219
	185.336	0.13729		180.774	0.0649		169.006	0.09235		171.938	0.09556		173.903	0.11284		180.172	0.14231
	185.549	0.13738		180.981	0.06496		169.2	0.0924		172.136	0.09565		174.101	0.11306		180.379	0.14241
	185.761	0.13757		181.189	0.06503		169.394	0.0925		172.333	0.09575		174.303	0.1132		180.586	0.1425
	185.976	0.13786		181.397	0.06509		169.589	0.09259		172.53	0.0958		174.503	0.11329		180.793	0.14261
	186.188	0.13786		181.606	0.06519		169.782	0.09274		172.729	0.09586		174.702	0.11331		180.999	0.14267
	186.401	0.1382		181.814	0.06528		169.978	0.09284		172.927	0.09598		174.903	0.11341		181.208	0.14284
	186.616	0.13847		182.021	0.06531		170.172	0.09283		173.124	0.09611		175.102	0.11363		181.415	0.14294
	186.828	0.13842		182.229	0.06539		170.366	0.09297		173.322	0.09616		175.301	0.11383		181.622	0.143
	187.041	0.13879		182.437	0.06551		170.562	0.0931		173.52	0.09621		175.503	0.11377		181.83	0.14313
	187.254	0.13889		182.645	0.06555		170.755	0.09314		173.718	0.09629		175.702	0.11387		182.036	0.14329
	187.466	0.13915		182.853	0.06563		170.95	0.09318		173.915	0.09644		175.902	0.11411		182.244	0.14342
	187.681	0.13931		183.061	0.0657		171.144	0.09327		174.114	0.09652		176.103	0.11422		182.451	0.1435
	187.894	0.13969		183.269	0.06577		171.337	0.09343		174.311	0.09656		176.302	0.11423		182.657	0.14359
	188.106	0.13965		183.477	0.06585		171.532	0.09351		174.508	0.09663		176.502	0.11431		182.866	0.14369
	188.32	0.13997		183.684	0.06593		171.727	0.09351		174.707	0.09676		176.703	0.11453		183.073	0.14387
	188.533	0.14014		183.892	0.06598		171.921	0.09356		174.903	0.09685		176.901	0.1146		183.279	0.14396
	188.746	0.14038		184.1	0.06605		172.116	0.09367		175.102	0.09692		177.103	0.11473		183.487	0.14397
	188.96	0.14065		184.309	0.06614		172.31	0.09384		175.299	0.09696		177.302	0.11479		183.694	0.14414
	189.172	0.14079		184.516	0.06624		172.504	0.09384		175.497	0.09705		177.502	0.11485		183.901	0.14431
	189.386	0.141		184.724	0.06631		172.699	0.09389		175.695	0.09718		177.703	0.115		184.109	0.1444
	189.599	0.14113		184.932	0.06637		172.893	0.09395		175.893	0.09727		177.902	0.11511		184.315	0.14447
	189.809	0.14137		185.139	0.06644		173.087	0.09413		176.091	0.09731		178.102	0.11515		184.524	0.14452
	190.026	0.14158		185.348	0.06652		173.283	0.09422		176.288	0.09739		178.302	0.11523		184.731	0.14467
	190.238	0.14177		185.555	0.0666		173.476	0.09419		176.485	0.0975		178.502	0.11536		184.937	0.14481
	190.451	0.14192		185.763	0.06666		173.671	0.0943		176.685	0.09757		178.703	0.11547		185.145	0.14491
	190.665	0.14202		185.972	0.06672		173.865	0.09445		176.881	0.09763		178.902	0.11552		185.352	0.14498
	190.877	0.1423		186.179	0.06682		174.059	0.09452		177.079	0.09773		179.102	0.11563		185.559	0.14513
	191.091	0.14248		186.388	0.06688		174.255	0.09455		177.277	0.09779		179.303	0.11578		185.767	0.14525
	191.304	0.14279		186.595	0.06697		174.448	0.09464		177.475	0.09791		179.502	0.11586		185.973	0.14536
	191.516	0.14302		186.802	0.06703		174.642	0.09476		177.673	0.098		179.703	0.11597		186.181	0.14543
	191.731	0.14308		187.011	0.06711		174.837	0.09482		177.87	0.09806		179.903	0.11607		186.389	0.14555
	191.944	0.14344		187.219	0.0672		175.031	0.09492		178.068	0.09811		180.102	0.11617		186.595	0.14569
	192.156	0.14362		187.427	0.06728		175.226	0.09498		178.266	0.09821		180.303	0.11629		186.803	0.1458
	192.37	0.14366		187.635	0.06733		175.421	0.09508		178.463	0.09834		180.502	0.1164		187.01	0.14589
	192.582	0.14397		187.842	0.06739		175.614	0.0952		178.661	0.09838		180.701	0.11649		187.216	0.14599
	192.796	0.14425		188.051	0.06748		175.809	0.09531		178.859	0.09844		180.903	0.11655		187.425	0.14612
	193.009	0.14434		188.259	0.06756		176.003	0.09538		179.056	0.09853		181.102	0.11663		187.631	0.14627
	193.222	0.14455		188.466	0.06766		176.198	0.09545		179.254	0.09863		181.302	0.11675		187.838	0.14638
	193.436	0.14473		188.675	0.06772		176.392	0.09552		179.452	0.09873		181.503	0.11694		188.046	0.14647
	193.648	0.14485		188.882	0.06779		176.586	0.09564		179.65	0.09884		181.702	0.117		188.253	0.14655
	193.862	0.14517		189.09	0.06789		176.78	0.09577		179.848	0.09889		181.902	0.11708		188.461	0.14666
	194.076	0.14538		189.298	0.06797		176.976	0.09583		180.045	0.09901		182.103	0.1173		188.667	0.14678
	194.287	0.1455		189.505	0.06804		177.169	0.09579		180.243	0.09914		182.301	0.1174		188.874	0.1469
	194.501	0.14581		189.714	0.06812		177.364	0.09601		180.441	0.0992		182.503	0.11749		189.082	0.14696
	194.714	0.14588		189.922	0.06818		177.558	0.09611		180.639	0.09927		182.703	0.11761		189.289	0.14709
	194.928	0.1462		190.129	0.06826		177.752	0.09614		180.836	0.09935		182.902	0.11771		189.495	0.14723
	195.141	0.14641		190.338	0.06836		177.947	0.09621		181.034	0.09944		183.103	0.11782		189.704	0.1473
	195.354	0.14654		190.544	0.06841		178.141	0.09633		181.232	0.09951		183.302	0.11797		189.911	0.14743
	195.566	0.14677		190.753	0.06848		178.336	0.09644		181.429	0.09959		183.502	0.11802		190.118	0.14754
	195.781	0.14694		190.961	0.06855		178.531	0.09653		181.628	0.0996		183.703	0.11817		190.326	0.14763
	195.993	0.14711		191.168	0.06865		178.724	0.09655		181.825	0.09974		183.902	0.11826		190.532	0.14775
	196.207	0.14732		191.378	0.06871		178.919	0.09664		182.023	0.09986		184.103	0.11845		190.74	0.14789
	196.42	0.14764		191.585	0.06877		179.113	0.09679		182.221	0.09992		184.303	0.11854		190.947	0.148
	196.632	0.14776		191.792	0.06884		179.307	0.09688		182.417	0.09996		184.502	0.11859		191.153	0.14811
	196.846	0.14794		192.001	0.06893		179.502	0.09692		182.616	0.10008		184.702	0.11871		191.362	0.14824
	197.059	0.14814		192.208	0.06901		179.696	0.09704		182.814	0.10019		184.902	0.11889		191.568	0.14835
	197.272	0.14823		192.416	0.06908		179.89	0.09716		183.012	0.10027		185.102	0.119		191.775	0.14844
	197.486	0.1486		192.624	0.06912		180.085	0.09723		183.21	0.10033		185.303	0.11905		191.984	0.14853
	197.7	0.14877		192.832	0.06922		180.279	0.0973		183.407	0.1004		185.502	0.1191		192.19	0.14867
	197.911	0.14903		193.04	0.06932		180.474	0.09739		183.605	0.10052		185.703	0.1193		192.398	0.14882
	198.125	0.14918		193.248	0.06936		180.669	0.09745		183.803	0.10061		185.903	0.11945		192.605	0.14894
	198.338	0.14937		193.456	0.06943		180.862	0.09759		183.999	0.1007		186.102	0.11948		192.811	0.14897
	198.551	0.14957		193.664	0.06953		181.057	0.09765		184.199	0.10076		186.303	0.11952		193.019	0.14907
	198.764	0.14987		193.872	0.06961		181.251	0.09775		184.396	0.10086		186.503	0.11966		193.226	0.14924
	198.977	0.15014		194.079	0.06968		181.445	0.09781		184.593	0.101		186.702	0.1198		193.433	0.14935
	199.191	0.15016		194.289	0.06975		181.64	0.09789		184.792	0.10106		186.903	0.11988		193.641	0.14944
	199.404	0.15059		194.495	0.06981		181.834	0.098		184.989	0.10113		187.102	0.11993		193.847	0.14954
	199.617	0.15063		194.703	0.06991		182.029	0.09809		185.187	0.10125		187.303	0.12002		194.055	0.14968
	199.831	0.15077		194.911	0.07001		182.223	0.09809		185.384	0.10134		187.503	0.12023		194.263	0.14985
	200.043	0.15112		195.119	0.07006		182.417	0.09817		185.582	0.10144		187.702	0.12033		194.469	0.14993
	200.257	0.15124		195.328	0.07012		182.612	0.09833		185.78	0.10155		187.903	0.12036		194.677	0.14998
	200.471	0.15143		195.535	0.07022		182.806	0.09841		185.978	0.10158		188.102	0.12047		194.884	0.15016
	200.682	0.15175		195.743	0.07031		183.001	0.09843		186.175	0.10167		188.302	0.1206		195.091	0.15031
	200.896	0.15184		195.952	0.07039		183.195	0.0985		186.374	0.10179		188.503	0.12079		195.299	0.1504
	201.109	0.15196		196.159	0.07045		183.389	0.09858		186.571	0.10186		188.703	0.12081		195.505	0.15047
	201.322	0.15231		196.367	0.07052		183.583	0.09871		186.768	0.10193		188.902	0.12092		195.713	0.15057
	201.536	0.15244		196.575	0.0706		183.779	0.09884		186.967	0.10205		189.103	0.12108		195.92	0.15069
	201.749	0.15269		196.782	0.07071		183.972	0.09882		187.164	0.10213		189.302	0.12128		196.127	0.15085
	201.961	0.15285		196.99	0.07077		184.167	0.09892		187.362	0.10223		189.503	0.12137		196.335	0.15096
	202.176	0.15301		197.198	0.07082		184.361	0.09907		187.56	0.10233		189.703	0.12144		196.541	0.15104
	202.387	0.15323		197.406	0.0709		184.555	0.09916		187.757	0.10237		189.901	0.12155		196.748	0.15117
	202.601	0.15352		197.614	0.07101		184.75	0.09918		187.956	0.10247		190.103	0.12167		196.956	0.15132
	202.815	0.15375		197.822	0.07108		184.944	0.09929		188.153	0.1026		190.302	0.12175		197.163	0.15138
	203.027	0.15387		198.03	0.07113		185.138	0.09939		188.351	0.10268		190.502	0.12192		197.37	0.15143
	203.241	0.15416		198.238	0.0712		185.333	0.09946		188.549	0.10272		190.703	0.12199		197.578	0.15158
	203.455	0.15424		198.446	0.0713		185.527	0.09956		188.746	0.10284		190.902	0.12198		197.785	0.15168
	203.666	0.15444		198.653	0.07139		185.722	0.09961		188.944	0.10293		191.102	0.12221		197.992	0.15177
	203.88	0.15481		198.862	0.07146		185.916	0.09976		189.142	0.10301		191.302	0.1223		198.2	0.15186
	204.094	0.1549		199.069	0.07151		186.11	0.09987		189.338	0.10312		191.502	0.12238		198.406	0.15196
	204.307	0.15521		199.278	0.07159		186.305	0.09991		189.538	0.10322		191.703	0.12252		198.614	0.15208
	204.52	0.15534		199.485	0.07168		186.499	0.09996		189.735	0.10327		191.902	0.12262		198.821	0.15226
	204.733	0.15551		199.693	0.07177		186.693	0.10008		189.932	0.10338		192.102	0.12279		199.028	0.15231
	204.945	0.15586		199.901	0.07181		186.889	0.10021		190.131	0.10351		192.303	0.1229		199.236	0.1524
	205.159	0.15605		200.109	0.07189		187.082	0.10025		190.328	0.10355		192.502	0.12298		199.442	0.15254
	205.371	0.1562		200.316	0.07199		187.277	0.10034		190.526	0.10363		192.702	0.12308		199.65	0.15268
	205.586	0.15653		200.525	0.07209		187.471	0.10037		190.724	0.10375		192.903	0.12325		199.858	0.1528
	205.799	0.15672		200.732	0.07214		187.665	0.10048		190.921	0.10385		193.102	0.1234		200.064	0.1529
	206.012	0.15689		200.941	0.07218		187.86	0.10062		191.119	0.10393		193.303	0.12346		200.272	0.15301
	206.225	0.15705		201.149	0.07229		188.054	0.10068		191.317	0.104		193.503	0.12352		200.479	0.15313
	206.438	0.15741		201.356	0.0724		188.248	0.10074		191.514	0.10408		193.702	0.12356		200.685	0.15328
	206.652	0.15747		201.565	0.07243		188.443	0.10086		191.713	0.10417		193.903	0.12376		200.894	0.15337
	206.864	0.15779		201.772	0.0725		188.637	0.10093		191.91	0.10433		194.103	0.12385		201.1	0.15347
	207.077	0.15803		201.98	0.07259		188.831	0.10104		192.107	0.10439		194.302	0.1239		201.307	0.15362
	207.291	0.15817		202.189	0.07265		189.027	0.10112		192.306	0.10446		194.503	0.12406		201.515	0.15367
	207.504	0.15847		202.396	0.07276		189.22	0.10122		192.503	0.10452		194.702	0.12423		201.722	0.15379
	207.717	0.15876		202.604	0.0728		189.415	0.10129		192.701	0.10468		194.902	0.12439		201.93	0.15391
	207.931	0.15892		202.812	0.07288		189.609	0.10142		192.899	0.10476		195.103	0.12444		202.137	0.15401
	208.143	0.15916		203.02	0.07298		189.803	0.10151		193.096	0.10481		195.302	0.1245		202.343	0.15409
	208.358	0.1594		203.229	0.07309		189.998	0.10155		193.294	0.10488		195.503	0.12471		202.551	0.15425
	208.571	0.15957		203.436	0.07314		190.193	0.10164		193.493	0.10502		195.702	0.12487		202.757	0.15428
	208.783	0.15976		203.643	0.07322		190.386	0.10175		193.689	0.1051		195.902	0.12495		202.965	0.15443
	208.996	0.16004		203.852	0.0733		190.582	0.10179		193.887	0.10518		196.102	0.125		203.173	0.15453
	209.209	0.16021		204.059	0.07339		190.775	0.10189		194.086	0.10523		196.302	0.12516		203.379	0.15465
	209.421	0.16051		204.267	0.07346		190.97	0.10192		194.283	0.10534		196.502	0.12533		203.587	0.15479
	209.636	0.16065		204.476	0.07352		191.164	0.10204		194.481	0.10546		196.704	0.12543		203.795	0.15486
	209.85	0.16077		204.683	0.07358		191.358	0.10217		194.678	0.10557		196.903	0.12554		204.001	0.15493
	210.061	0.16109		204.891	0.07367		191.553	0.10221		194.876	0.10561		197.102	0.12559		204.209	0.15507
	210.276	0.16138		205.099	0.07376		191.747	0.10227		195.075	0.1057		197.303	0.12572		204.416	0.1552
	210.488	0.16145		205.306	0.07382		191.941	0.10236		195.271	0.10581		197.502	0.12592		204.622	0.1553
	210.701	0.16177		205.515	0.07385		192.137	0.10247		195.47	0.10593		197.703	0.12597		204.83	0.15542
	210.915	0.16204		205.723	0.07396		192.33	0.10255		195.667	0.10601		197.902	0.12598		205.037	0.1555
	211.126	0.16218		205.93	0.07403		192.524	0.10264		195.865	0.10608		198.102	0.12618		205.245	0.15566
	211.341	0.16235		206.139	0.07412		192.719	0.10269		196.063	0.10619		198.303	0.12627		205.453	0.1558
	211.554	0.16274		206.346	0.07418		192.913	0.10283		196.26	0.1063		198.502	0.12632		205.659	0.15588
	211.767	0.16283		206.555	0.07425		193.108	0.10296		196.458	0.10641		198.702	0.12648		205.867	0.15596
	211.981	0.163		206.762	0.07435		193.302	0.10303		196.656	0.10645		198.903	0.12655		206.074	0.1561
	212.194	0.16326		206.97	0.07445		193.496	0.10304		196.853	0.10654		199.102	0.12672		206.28	0.15624
	212.406	0.16356		207.179	0.0745		193.691	0.10315		197.052	0.10666		199.303	0.12687		206.488	0.15633
	212.62	0.1637		207.386	0.07456		193.885	0.10329		197.249	0.10675		199.503	0.12696		206.695	0.15642
	212.833	0.16394		207.593	0.07464		194.079	0.10335		197.446	0.10685		199.701	0.12706		206.902	0.15654
	213.046	0.16401		207.802	0.07476		194.275	0.1034		197.645	0.10695		199.903	0.12719		207.11	0.15671
	213.258	0.16426		208.009	0.07481		194.468	0.1035		197.842	0.10704		200.102	0.12732		207.316	0.15682
	213.472	0.1646		208.217	0.07489		194.662	0.10359		198.04	0.10717		200.303	0.12751		207.523	0.15687
	213.685	0.16487		208.425	0.07496		194.858	0.10368		198.239	0.10726		200.503	0.12753		207.732	0.15696
	213.899	0.16511		208.633	0.07504		195.051	0.10376		198.435	0.10731		200.702	0.12756		207.938	0.15712
	214.112	0.1653		208.842	0.07514		195.246	0.1038		198.633	0.10737		200.903	0.12775		208.146	0.15724
	214.325	0.16546		209.049	0.07521		195.44	0.10393		198.831	0.10753		201.103	0.12789		208.353	0.15734
	214.538	0.16559		209.256	0.07526		195.634	0.10402		199.028	0.10765		201.302	0.12798		208.559	0.15741
	214.752	0.16593		209.465	0.07537		195.83	0.10412		199.228	0.1077		201.503	0.12803		208.768	0.15753
	214.965	0.16619		209.673	0.07545		196.024	0.10419		199.424	0.10777		201.703	0.12809		208.974	0.15769
	215.178	0.16636		209.88	0.07554		196.218	0.10428		199.622	0.10789		201.902	0.1283		209.181	0.1578
	215.392	0.16664		210.089	0.07563		196.413	0.10444		199.82	0.108		202.103	0.12851		209.389	0.15783
	215.604	0.16681		210.296	0.0757		196.606	0.10446		200.018	0.10809		202.302	0.12853		209.595	0.15803
	215.817	0.16696		210.504	0.07579		196.801	0.10452		200.215	0.10816		202.502	0.1286		209.803	0.15816
	216.031	0.16718		210.712	0.07587		196.995	0.10461		200.413	0.10822		202.703	0.12881		210.01	0.15827
	216.243	0.16746		210.919	0.07594		197.189	0.10478		200.61	0.10834		202.902	0.129		210.217	0.15835
	216.456	0.16752		211.128	0.076		197.384	0.10478		200.809	0.10846		203.103	0.12906		210.425	0.15846
	216.67	0.16786		211.336	0.07609		197.578	0.10489		201.007	0.10854		203.303	0.12915		210.632	0.15859
	216.882	0.16817		211.543	0.07618		197.772	0.10498		201.204	0.1086		203.502	0.12926		210.839	0.1587
	217.097	0.16817		211.752	0.07623		197.968	0.10509		201.402	0.1087		203.703	0.12946		211.047	0.1588
	217.309	0.16859		211.959	0.07629		198.162	0.10516		201.6	0.10884		203.902	0.12962		211.254	0.15893
	217.522	0.16872		212.167	0.0764		198.356	0.10523		201.797	0.10891		204.102	0.12963		211.461	0.15904
	217.736	0.16893		212.376	0.07647		198.551	0.10532		201.995	0.10897		204.303	0.1297		211.669	0.15913
	217.949	0.16915		212.583	0.07656		198.744	0.10538		202.192	0.10907		204.503	0.12998		211.875	0.15926
	218.162	0.16943		212.792	0.07665		198.939	0.10548		202.391	0.10919		204.703	0.13003		212.083	0.15939
	218.375	0.16959		213	0.07669		199.133	0.1056		202.588	0.1093		204.903	0.1301		212.29	0.15951
	218.588	0.16966		213.207	0.0768		199.327	0.10567		202.786	0.10938		205.102	0.13018		212.497	0.15962
	218.802	0.16999		213.416	0.07689		199.522	0.10577		202.984	0.1094		205.303	0.13036		212.705	0.15973
	219.014	0.17009		213.623	0.07696		199.716	0.10586		203.181	0.10957		205.502	0.13047		212.911	0.15983
	219.228	0.1703		213.831	0.07702		199.911	0.10595		203.38	0.10964		205.702	0.13064		213.118	0.16001
	219.441	0.17062		214.038	0.07711		200.105	0.10604		203.578	0.10975		205.903	0.13066		213.326	0.16009
	219.655	0.17083		214.246	0.0772		200.299	0.10615		203.774	0.10981		206.103	0.1308		213.532	0.1602
	219.867	0.17097		214.455	0.07728		200.494	0.10621		203.973	0.1099		206.302	0.13105		213.741	0.16032
	220.081	0.17121		214.663	0.07736		200.688	0.10628		204.17	0.11001		206.503	0.13111		213.947	0.16047
	220.294	0.17155		214.87	0.0774		200.882	0.10647		204.367	0.11011		206.702	0.13124		214.154	0.16051
	220.507	0.17158		215.079	0.07749		201.077	0.10654		204.566	0.11019		206.902	0.13134		214.362	0.16064
	220.72	0.17201		215.286	0.07761		201.271	0.1065		204.764	0.11022		207.103	0.13143		214.569	0.16082
	220.932	0.1722		215.494	0.07768		201.465	0.10664		204.961	0.11034		207.303	0.13157		214.776	0.16093
	221.146	0.17229		215.702	0.07774		201.66	0.1068		205.159	0.11047		207.503	0.13169		214.984	0.161
	221.36	0.17267		215.91	0.07782		201.855	0.10688		205.357	0.11055		207.702	0.13173		215.191	0.16113
	221.572	0.17272		216.118	0.07791		202.049	0.10689		205.554	0.1106		207.903	0.13187		215.397	0.16128
	221.787	0.17301		216.326	0.07801		202.243	0.10702		205.752	0.11071		208.103	0.13209		215.606	0.16145
	221.998	0.17332		216.533	0.07808		202.438	0.10714		205.949	0.11084		208.302	0.13221		215.812	0.16152
	222.212	0.17344		216.742	0.07815		202.632	0.10726		206.148	0.11092		208.503	0.13226		216.02	0.16161
	222.425	0.17363		216.95	0.07824		202.827	0.10728		206.345	0.11103		208.703	0.1324		216.227	0.16178
	222.637	0.17392		217.157	0.07836		203.02	0.10737		206.543	0.11108		208.903	0.13252		216.434	0.16195
	222.852	0.17415		217.366	0.07842		203.216	0.10751		206.741	0.11116		209.103	0.13272		216.641	0.16204
	223.065	0.17429		217.572	0.07848		203.409	0.10759		206.938	0.11129		209.303	0.13279		216.848	0.16211
	223.277	0.17472		217.781	0.07856		203.604	0.10767		207.136	0.11139		209.502	0.13284		217.055	0.16229
	223.492	0.17482		217.989	0.07865		203.799	0.10773		207.335	0.11145		209.703	0.13298		217.263	0.16241
	223.704	0.17498		218.197	0.07874		203.992	0.10787		207.532	0.11152		209.903	0.13314		217.47	0.16257
	223.917	0.17535		218.405	0.07881		204.187	0.10801		207.73	0.11167		210.103	0.13325		217.678	0.16265
	224.131	0.17556		218.612	0.07887		204.381	0.10807		207.927	0.11176		210.303	0.13336		217.885	0.16276
	224.343	0.17559		218.82	0.07896		204.575	0.10812		208.125	0.11188		210.502	0.13349		218.091	0.1629
	224.557	0.17594		219.029	0.07909		204.77	0.10825		208.323	0.11191		210.702	0.13355		218.3	0.16305
	224.77	0.17618		219.236	0.07914		204.964	0.10839		208.521	0.11198		210.903	0.13371		218.506	0.16314
	224.982	0.17623		219.444	0.0792		205.159	0.10842		208.719	0.11209		211.103	0.13387		218.713	0.16327
	225.196	0.17663		219.652	0.07927		205.353	0.10852		208.916	0.11224		211.303	0.13387		218.922	0.16336
	225.409	0.17695		219.86	0.07937		205.548	0.10864		209.114	0.11229		211.503	0.13401		219.127	0.16348
	225.623	0.17694		220.068	0.07945		205.742	0.10872		209.311	0.11233		211.703	0.13414		219.335	0.16359
	225.836	0.17727		220.276	0.07952		205.937	0.10884		209.51	0.11249		211.903	0.1343		219.543	0.16367
	226.049	0.1775		220.483	0.07956		206.13	0.10888		209.707	0.11259		212.102	0.13442		219.749	0.16378
	226.262	0.17766		220.692	0.07965		206.325	0.10898		209.905	0.11267		212.303	0.13448		219.957	0.1639
	226.475	0.17814		220.9	0.07976		206.519	0.10903		210.103	0.11273		212.503	0.13464		220.164	0.164
	226.688	0.17841		221.108	0.07982		206.714	0.10914		210.3	0.11281		212.702	0.13484		220.371	0.16413
	226.902	0.17841		221.316	0.07987		206.909	0.10927		210.498	0.11292		212.904	0.13499		220.579	0.16421
	227.114	0.17867		221.523	0.07995		207.102	0.10931		210.696	0.11301		213.103	0.13505		220.786	0.16429
	227.328	0.17907		221.731	0.08006		207.296	0.10944		210.893	0.11307		213.303	0.13516		220.992	0.16447
	227.542	0.17919		221.939	0.08013		207.492	0.10949		211.092	0.11315		213.503	0.13534		221.201	0.16459
	227.753	0.17941		222.147	0.08022		207.685	0.10959		211.289	0.11326		213.702	0.13546		221.407	0.16473
	227.967	0.17971		222.355	0.08026		207.88	0.1097		211.487	0.11334		213.903	0.13553		221.615	0.16482
	228.181	0.17983		222.563	0.08037		208.075	0.10978		211.685	0.11346		214.103	0.1356		221.822	0.16495
	228.393	0.18013		222.771	0.08047		208.268	0.10979		211.882	0.1135		214.303	0.13583		222.028	0.16508
	228.606	0.18035		222.979	0.08054		208.464	0.10996		212.08	0.11359		214.503	0.13602		222.236	0.16524
	228.82	0.1805		223.187	0.08059		208.658	0.11006		212.278	0.11374		214.703	0.13615		222.443	0.16528
	229.032	0.18078		223.394	0.0807		208.851	0.11014		212.475	0.11381		214.902	0.13619		222.65	0.16536
	229.246	0.18116		223.602	0.08078		209.046	0.11021		212.674	0.11387		215.103	0.13632		222.858	0.16555
	229.46	0.1812		223.81	0.08086		209.241	0.11028		212.87	0.11394		215.302	0.13644		223.065	0.1657
	229.672	0.18155		224.018	0.08094		209.435	0.11046		213.069	0.11408		215.503	0.13659		223.272	0.16577
	229.886	0.18185		224.226	0.081		209.63	0.11055		213.267	0.11416		215.704	0.13661		223.48	0.1659
	230.098	0.18192		224.433	0.0811		209.823	0.11056		213.464	0.11424		215.902	0.13666		223.686	0.166
	230.312	0.18227		224.642	0.08123		210.018	0.11065		213.662	0.11433		216.103	0.13688		223.894	0.16617
	230.525	0.18251		224.85	0.08129		210.213	0.1108		213.859	0.11441		216.302	0.13713		224.101	0.1663
	230.737	0.18257		225.058	0.08134		210.406	0.11092		214.057	0.11455		216.502	0.13712		224.307	0.16634
	230.952	0.18293		225.266	0.08145		210.602	0.11098		214.255	0.11463		216.704	0.13716		224.516	0.16648
	231.165	0.1832		225.473	0.08154		210.796	0.11102		214.453	0.11471		216.903	0.13737		224.722	0.16666
	231.377	0.18329		225.681	0.08163		210.99	0.11118		214.65	0.11479		217.102	0.13755		224.93	0.16677
	231.592	0.18351		225.891	0.08168		211.185	0.1113		214.849	0.1149		217.304	0.13762		225.138	0.16688
	231.804	0.18394		226.097	0.08177		211.378	0.11142		215.046	0.11503		217.502	0.13771		225.344	0.16699
	232.017	0.18392		226.306	0.08185		211.573	0.11144		215.243	0.11509		217.703	0.13776		225.552	0.16711
	232.231	0.18435		226.513	0.08195		211.768	0.11152		215.442	0.11519		217.903	0.13786		225.759	0.16731
	232.443	0.1845		226.72	0.08202		211.961	0.11171		215.639	0.11527		218.102	0.13807		225.965	0.16737
	232.656	0.18459		226.929	0.08207		212.157	0.11179		215.838	0.1154		218.304	0.13811		226.174	0.16746
	232.871	0.18507		227.136	0.08215		212.351	0.11181		216.035	0.11552		218.503	0.13824		226.381	0.16765
	233.082	0.18532		227.345	0.08225		212.544	0.11192		216.233	0.11558		218.703	0.13843		226.587	0.16779
	233.297	0.18554		227.553	0.08232		212.74	0.11203		216.431	0.11565		218.903	0.13861		226.796	0.1679
	233.509	0.18572		227.761	0.0824		212.934	0.11211		216.628	0.11578		219.103	0.13872		227.002	0.168
	233.722	0.18611		227.969	0.08248		213.128	0.11217		216.826	0.11586		219.303	0.13883		227.209	0.16811
	233.936	0.18613		228.177	0.08258		213.323	0.11229		217.024	0.11594		219.504	0.13892		227.417	0.16824
	234.149	0.18646		228.384	0.08265		213.516	0.11234		217.221	0.11604		219.702	0.13914		227.623	0.16841
	234.362	0.18683		228.593	0.08274		213.712	0.11248		217.419	0.11614		219.904	0.13928		227.831	0.1685
	234.575	0.18695		228.8	0.08281		213.906	0.11255		217.617	0.11623		220.104	0.13931		228.038	0.16859
	234.788	0.18718		229.007	0.0829		214.1	0.11265		217.815	0.11637		220.302	0.13942		228.244	0.16877
	235.002	0.18738		229.216	0.083		214.295	0.11272		218.012	0.11644		220.504	0.13959		228.453	0.16887
	235.215	0.18754		229.424	0.0831		214.489	0.11284		218.21	0.11653		220.703	0.13972		228.659	0.16899
	235.428	0.18778		229.632	0.08315		214.683	0.11291		218.408	0.11666		220.903	0.13976		228.867	0.16906
	235.641	0.18807		229.84	0.08321		214.877	0.11302		218.606	0.11677		221.103	0.13988		229.074	0.16917
	235.854	0.18829		230.047	0.0833		215.071	0.11309		218.803	0.11685		221.302	0.14004		229.281	0.16933
	236.067	0.1886		230.256	0.08339		215.267	0.11317		219.001	0.11693		221.503	0.14005		229.488	0.16948
	236.28	0.18886		230.463	0.08349		215.461	0.11327		219.199	0.11703		221.703	0.14025		229.696	0.16955
	236.493	0.18894		230.671	0.08353		215.654	0.11339		219.396	0.11713		221.902	0.14035		229.903	0.16967
	236.706	0.1893		230.879	0.08362		215.85	0.11347		219.594	0.11723		222.103	0.14048		230.11	0.16981
	236.92	0.18951		231.087	0.08373		216.044	0.11355		219.792	0.1173		222.303	0.1406		230.318	0.16995
	237.133	0.1897		231.295	0.08382		216.238	0.11362		219.99	0.11738		222.503	0.1408		230.524	0.17007
	237.346	0.19008		231.503	0.08389		216.433	0.11373		220.188	0.11749		222.704	0.14086		230.732	0.17021
	237.559	0.19023		231.711	0.08396		216.627	0.11389		220.384	0.11759		222.903	0.14098		230.939	0.17029
	237.773	0.19046		231.918	0.08404		216.821	0.11388		220.583	0.11769		223.103	0.14112		231.146	0.17047
	237.986	0.19068		232.127	0.08413		217.016	0.11399		220.781	0.11778		223.303	0.14116		231.354	0.17059
	238.199	0.19098		232.335	0.08424		217.21	0.11416		220.978	0.11787		223.503	0.14128		231.561	0.17067
	238.412	0.19118		232.542	0.08432		217.405	0.11424		221.176	0.11797		223.703	0.14147		231.768	0.17074
	238.625	0.19159		232.75	0.08438		217.598	0.11427		221.374	0.11809		223.903	0.14154		231.975	0.17091
	238.838	0.19172		232.957	0.08448		217.793	0.1144		221.572	0.11818		224.103	0.14163		232.182	0.17101
	239.052	0.19182		233.167	0.08458		217.988	0.11453		221.769	0.11826		224.304	0.14179		232.39	0.17109
	239.265	0.19221		233.374	0.08462		218.181	0.11464		221.967	0.11835		224.503	0.14196		232.597	0.17117
	239.477	0.19234		233.582	0.08472		218.376	0.1147		222.165	0.11843		224.703	0.14202		232.804	0.1713
	239.691	0.19276		233.79	0.08481		218.571	0.11476		222.362	0.11854		224.903	0.14213		233.012	0.17147
	239.904	0.19301		233.997	0.08488		218.765	0.11489		222.561	0.11864		225.103	0.14225		233.218	0.17161
	240.114	0.19316		234.206	0.08498		218.96	0.11499		222.758	0.11872		225.303	0.14244		233.426	0.17167
	240.331	0.19326		234.414	0.08505		219.154	0.11504		222.955	0.11881		225.503	0.1425		233.633	0.17174
	240.543	0.1936		234.621	0.08512		219.348	0.11515		223.154	0.11891		225.703	0.14258		233.84	0.17189
	240.756	0.19392		234.83	0.08523		219.543	0.11526		223.352	0.11903		225.903	0.14275		234.048	0.17205
	240.97	0.19392		235.037	0.08531		219.737	0.11538		223.549	0.11909		226.103	0.14296		234.254	0.17214
	241.183	0.19435		235.245	0.08538		219.931	0.11548		223.747	0.11918		226.303	0.14311		234.462	0.1722
	241.397	0.19446		235.454	0.08544		220.126	0.11551		223.945	0.11928		226.503	0.1432		234.669	0.17233
	241.609	0.19457		235.661	0.08554		220.32	0.11561		224.142	0.11937		226.703	0.14336		234.876	0.1725
	241.822	0.19495		235.869	0.08563		220.514	0.11577		224.34	0.11948		226.903	0.14355		235.083	0.17262
	242.036	0.19526		236.077	0.0857		220.708	0.11586		224.538	0.11955		227.103	0.14368		235.291	0.17273
	242.249	0.19551		236.284	0.08575		220.902	0.11596		224.735	0.11964		227.303	0.14376		235.497	0.17283
	242.462	0.19582		236.493	0.08583		221.098	0.11599		224.934	0.11979		227.504	0.14386		235.706	0.173
	242.676	0.19606		236.701	0.08593		221.291	0.11617		225.131	0.11986		227.703	0.14389		235.912	0.17314
	242.888	0.1962		236.908	0.08602		221.486	0.1162		225.328	0.11993		227.903	0.14417		236.119	0.17322
	243.102	0.19655		237.117	0.08609		221.681	0.11634		225.527	0.12003		228.104	0.14426		236.327	0.17335
	243.314	0.19671		237.323	0.08615		221.875	0.11644		225.725	0.12014		228.303	0.14424		236.534	0.17347
	243.528	0.19701		237.532	0.08626		222.069	0.1165		225.922	0.12026		228.503	0.14443		236.741	0.17364
	243.741	0.19729		237.74	0.08633		222.264	0.11661		226.12	0.12034		228.703	0.14459		236.949	0.17372
	243.954	0.19745		237.948	0.08641		222.458	0.11673		226.318	0.12038		228.903	0.14473		237.155	0.17388
	244.167	0.19769		238.156	0.08649		222.653	0.11685		226.515	0.12052		229.103	0.14483		237.363	0.17399
	244.381	0.19798		238.364	0.08657		222.847	0.11692		226.714	0.12067		229.303	0.14488		237.57	0.17414
	244.593	0.1981		238.572	0.08666		223.041	0.11697		226.911	0.12071		229.503	0.14508		237.776	0.17426
	244.807	0.19836		238.78	0.08675		223.236	0.11712		227.109	0.12081		229.703	0.14529		237.985	0.17436
	245.02	0.19867		238.987	0.08683		223.429	0.11724		227.306	0.12089		229.903	0.14539		238.192	0.17449
	245.233	0.19893		239.195	0.08689		223.625	0.11727		227.504	0.12098		230.103	0.14542		238.399	0.17459
	245.446	0.19911		239.404	0.08699		223.82	0.11732		227.703	0.12111		230.304	0.14555		238.606	0.17472
	245.66	0.19943		239.611	0.08707		224.013	0.11744		227.898	0.1212		230.503	0.14581		238.813	0.17488
	245.872	0.19957		239.819	0.08717		224.208	0.11756		228.098	0.12128		230.704	0.1459		239.021	0.17497
	246.086	0.1999		240.026	0.08723		224.402	0.11765		228.296	0.12136		230.904	0.14597		239.228	0.17513
	246.298	0.20013		240.235	0.08734		224.596	0.11771		228.492	0.1215		231.103	0.14605		239.434	0.17524
	246.512	0.20033		240.443	0.08741		224.791	0.11776		228.691	0.12162		231.304	0.14619		239.643	0.17536
	246.725	0.20058		240.65	0.08749		224.984	0.11796		228.888	0.12166		231.503	0.14629		239.85	0.17545
	246.938	0.20088		240.858	0.08757		225.179	0.11805		229.086	0.12176		231.703	0.14647		240.056	0.17553
	247.153	0.20102		241.067	0.08765		225.374	0.11803		229.284	0.12188		231.904	0.14654		240.264	0.17565
	247.365	0.20136		241.275	0.08773		225.567	0.11815		229.481	0.12199		232.103	0.14668		240.471	0.17586
	247.578	0.2016		241.483	0.08784		225.762	0.11826		229.679	0.12207		232.302	0.14688		240.678	0.17594
	247.792	0.20174		241.691	0.08792		225.956	0.11835		229.877	0.12214		232.503	0.14695		240.886	0.17606
	248.004	0.20198		241.898	0.08798		226.151	0.11839		230.075	0.12224		232.703	0.14713		241.092	0.17616
	248.217	0.20236		242.106	0.08807		226.346	0.11848		230.273	0.12236		232.904	0.14721		241.3	0.17627
	248.431	0.2026		242.314	0.08815		226.54	0.11862		230.47	0.12246		233.103	0.14742		241.508	0.17649
	248.643	0.20275		242.522	0.08825		226.734	0.11877		230.668	0.12252		233.303	0.14753		241.713	0.17654
	248.857	0.20311		242.73	0.08835		226.929	0.11882		230.866	0.12262		233.504	0.14773		241.922	0.17658
	249.07	0.20331		242.938	0.08841		227.123	0.11885		231.064	0.12275		233.703	0.14777		242.128	0.17677
	249.282	0.20357		243.146	0.08848		227.317	0.11895		231.261	0.12284		233.903	0.14788		242.336	0.17692
	249.497	0.20374		243.354	0.0886		227.512	0.11911		231.46	0.12292		234.104	0.14804		242.543	0.17702
	249.71	0.20404		243.561	0.08867		227.706	0.11917		231.656	0.12303		234.303	0.14819		242.75	0.17713
	249.923	0.20416		243.769	0.08875		227.9	0.11926		231.854	0.12311		234.503	0.14828		242.957	0.17725
	250.137	0.20449		243.978	0.08883		228.095	0.11933		232.053	0.12326		234.704	0.14843		243.164	0.1774
	250.348	0.20465		244.185	0.08892		228.288	0.11941		232.249	0.12337		234.903	0.14857		243.372	0.17756
	250.562	0.20485		244.393	0.08901		228.484	0.11957		232.448	0.12339		235.103	0.14868		243.579	0.17761
	250.775	0.20514		244.601	0.0891		228.678	0.11962		232.646	0.12348		235.303	0.1488		243.787	0.17771
	250.988	0.2053		244.808	0.08916		228.872	0.11971		232.843	0.12362		235.502	0.14884		243.993	0.1779
	251.201	0.20549		245.017	0.08922		229.067	0.11983		233.041	0.12373		235.703	0.14894		244.201	0.17805
	251.415	0.20574		245.224	0.0893		229.261	0.1199		233.238	0.12383		235.903	0.1492		244.408	0.17811
	251.627	0.20617		245.432	0.08939		229.455	0.12		233.436	0.12386		236.103	0.14934		244.614	0.17823
	251.842	0.20629		245.641	0.08944		229.65	0.12015		233.634	0.12398		236.303	0.14932		244.823	0.1784
	252.054	0.2066		245.848	0.08952		229.843	0.12017		233.832	0.12411		236.503	0.14949		245.029	0.17852
	252.267	0.20674		246.058	0.08961		230.039	0.12026		234.03	0.12422		236.704	0.14964		245.237	0.17864
	252.481	0.2069		246.264	0.08968		230.233	0.12046		234.227	0.12425		236.903	0.14979		245.445	0.17876
	252.694	0.20721		246.472	0.08979		230.427	0.12048		234.425	0.12435		237.103	0.14991		245.651	0.17885
	252.906	0.20744		246.68	0.08987		230.623	0.12057		234.623	0.12448		237.303	0.14995		245.859	0.17902
	253.12	0.20771		246.888	0.08994		230.816	0.12068		234.82	0.12456		237.503	0.15009		246.065	0.17913
	253.332	0.2079		247.096	0.09002		231.009	0.12079		235.018	0.12469		237.704	0.15027		246.273	0.17922
	253.546	0.2081		247.304	0.09012		231.205	0.12094		235.216	0.12474		237.903	0.1504		246.481	0.17936
	253.759	0.20836		247.511	0.09021		231.399	0.12101		235.414	0.12483		238.103	0.15045		246.687	0.17947
	253.972	0.20866		247.721	0.09029		231.594	0.12107		235.612	0.12497		238.304	0.15057		246.894	0.17959
	254.186	0.20896		247.928	0.09036		231.788	0.12117		235.81	0.12506		238.504	0.15072		247.102	0.17971
	254.398	0.20905		248.135	0.09045		231.982	0.12133		236.006	0.1251		238.702	0.15092		247.308	0.17982
	254.612	0.20944		248.344	0.09057		232.177	0.12142		236.205	0.1252		238.904	0.15103		247.516	0.17994
	254.825	0.2096		248.551	0.0906		232.371	0.12147		236.403	0.12533		239.103	0.1511		247.724	0.18004
	255.038	0.20982		248.759	0.09071		232.565	0.12156		236.6	0.12541		239.303	0.1512		247.93	0.18021
	255.252	0.21021		248.967	0.09081		232.76	0.12171		236.798	0.12546		239.503	0.15146		248.139	0.18024
	255.465	0.21038		249.175	0.09089		232.953	0.12181		236.995	0.12552		239.703	0.15153		248.345	0.18046
	255.678	0.2106		249.383	0.09095		233.148	0.12188		237.194	0.12562		239.903	0.15156		248.552	0.18054
	255.892	0.21085		249.591	0.09104		233.343	0.12191		237.391	0.12579		240.104	0.15169		248.76	0.18068
	256.105	0.2111		249.799	0.09112		233.536	0.12207		237.589	0.12588		240.303	0.15189		248.966	0.18086
	256.317	0.21127		250.007	0.09122		233.732	0.12221		237.787	0.1259		240.504	0.15204		249.174	0.18093
	256.531	0.2116		250.215	0.0913		233.926	0.12227		237.984	0.126		240.703	0.15219		249.381	0.18099
	256.743	0.21183		250.422	0.09138		234.12	0.12232		238.182	0.12616		240.903	0.15226		249.588	0.18113
	256.957	0.21202		250.63	0.09143		234.315	0.12246		238.38	0.12626		241.104	0.15243		249.796	0.1813
	257.171	0.21235		250.838	0.09155		234.509	0.12256		238.578	0.12633		241.303	0.15263		250.003	0.18143
	257.382	0.21254		251.046	0.09165		234.704	0.12266		238.776	0.12642		241.503	0.15272		250.21	0.18149
	257.597	0.2127		251.254	0.09172		234.898	0.1227		238.973	0.12652		241.704	0.1528		250.417	0.18159
	257.81	0.21306		251.461	0.09179		235.092	0.12278		239.171	0.12663		241.903	0.1529		250.624	0.18177
	258.022	0.21329		251.67	0.09189		235.287	0.12299		239.368	0.12675		242.104	0.15313		250.832	0.18192
	258.236	0.21353		251.878	0.092		235.481	0.1231		239.566	0.12675		242.304	0.15328		251.039	0.18197
	258.448	0.21386		252.086	0.09208		235.675	0.12313		239.764	0.12687		242.503	0.15335		251.245	0.18209
	258.663	0.21407		252.294	0.09214		235.87	0.12324		239.962	0.12698		242.704	0.15355		251.454	0.18222
	258.875	0.21421		252.501	0.09223		236.064	0.12336		240.159	0.12705		242.903	0.15369		251.66	0.18235
	259.088	0.21449		252.709	0.09234		236.258	0.12346		240.357	0.12708		243.103	0.15381		251.867	0.18246
	259.302	0.2148		252.917	0.09243		236.453	0.12358		240.555	0.12715		243.304	0.15394		252.075	0.18254
	259.515	0.2149		253.125	0.0925		236.647	0.12368		240.753	0.12726		243.503	0.15405		252.282	0.18269
	259.727	0.21524		253.333	0.09256		236.841	0.12379		240.95	0.12738		243.703	0.15418		252.489	0.18289
	259.942	0.21546		253.542	0.09265		237.036	0.1239		241.149	0.12744		243.904	0.1544		252.697	0.183
	260.155	0.21571		253.749	0.09275		237.23	0.12398		241.346	0.12746		244.103	0.15458		252.904	0.18306
	260.367	0.21598		253.957	0.09282		237.425	0.12405		241.544	0.1275		244.304	0.15467		253.111	0.18321
	260.58	0.21613		254.165	0.09291		237.619	0.12411		241.742	0.12763		244.503	0.15484		253.318	0.18338
	260.793	0.21642		254.372	0.09298		237.813	0.12421		241.939	0.1277		244.703	0.15501		253.525	0.1835
	261.007	0.21671		254.581	0.09309		238.007	0.1243		242.138	0.12773		244.904	0.15516		253.734	0.1836
	261.22	0.21699		254.787	0.0932		238.202	0.12439		242.334	0.12781		245.103	0.15525		253.94	0.18368
	261.432	0.21718		254.996	0.09327		238.397	0.12447		242.532	0.12787		245.303	0.15529		254.147	0.18382
	261.646	0.21744		255.205	0.09334		238.591	0.12456		242.731	0.12798		245.504	0.15543		254.355	0.18396
	261.858	0.21775		255.412	0.09344		238.785	0.12464		242.928	0.12807		245.703	0.1556		254.561	0.18406
	262.072	0.21791		255.62	0.09354		238.98	0.12476		243.126	0.12807		245.903	0.1557		254.769	0.18413
	262.286	0.21825		255.828	0.09363		239.174	0.12483		243.324	0.12812		246.104	0.15575		254.976	0.18428
	262.499	0.21839		256.036	0.0937		239.368	0.12484		243.52	0.12826		246.303	0.15582		255.183	0.18442
	262.712	0.21864		256.244	0.09377		239.563	0.12499		243.72	0.12833		246.504	0.15599		255.391	0.18453
	262.925	0.21898		256.451	0.09388		239.757	0.12511		243.917	0.12836		246.703	0.1561		255.597	0.18463
	263.138	0.21912		256.66	0.09401		239.951	0.12519		244.115	0.12843		246.903	0.15626		255.804	0.18476
	263.352	0.21929		256.868	0.09407		240.147	0.12525		244.313	0.12852		247.104	0.15632		256.013	0.1849
	263.564	0.2197		257.075	0.09414		240.34	0.12533		244.51	0.12862		247.303	0.15645		256.219	0.18505
	263.777	0.22008		257.284	0.09425		240.534	0.12547		244.708	0.12873		247.504	0.15655		256.426	0.18517
	263.992	0.22016		257.492	0.09434		240.73	0.1256		244.906	0.12874		247.704	0.15679		256.634	0.18528
	264.204	0.22049		257.699	0.09442		240.923	0.12565		245.102	0.12883		247.903	0.15689		256.84	0.18541
	264.417	0.22072		257.907	0.09448		241.118	0.1257		245.302	0.12897		248.104	0.15698		257.049	0.18558
	264.628	0.22103		258.115	0.09456		241.312	0.12586		245.498	0.12905		248.303	0.15717		257.255	0.18568
	264.843	0.22136		258.323	0.0947		241.506	0.12598		245.696	0.12909		248.503	0.15736		257.462	0.18585
	265.057	0.22164		258.531	0.0948		241.702	0.12601		245.895	0.12916		248.704	0.15749		257.67	0.18592
	265.269	0.22177		258.738	0.09485		241.895	0.12606		246.091	0.12929		248.903	0.15758		257.877	0.18601
	265.483	0.22214		258.946	0.09493		242.09	0.12617		246.29	0.12938		249.104	0.15773		258.084	0.18616
	265.697	0.22228		259.155	0.09505		242.284	0.12634		246.488	0.12945		249.304	0.15782		258.292	0.18627
	265.91	0.22242		259.362	0.09515		242.477	0.12645		246.684	0.12949		249.503	0.15795		258.498	0.18636
	266.122	0.22295		259.571	0.09523		242.674	0.12647		246.883	0.12957		249.704	0.15815		258.706	0.18647
	266.336	0.22313		259.779	0.09529		242.867	0.12662		247.08	0.12969		249.903	0.15823		258.913	0.18658
	266.549	0.22338		259.986	0.09538		243.061	0.12677		247.278	0.12981		250.103	0.15833		259.12	0.18672
	266.763	0.22366		260.194	0.09548		243.256	0.12686		247.476	0.12983		250.303	0.15857		259.328	0.1868
	266.974	0.22384		260.402	0.09558		243.45	0.12692		247.674	0.12988		250.503	0.15874		259.534	0.18689
	267.188	0.22402		260.61	0.09565		243.645	0.12703		247.872	0.13001		250.704	0.1588		259.742	0.18701
	267.401	0.22439		260.818	0.09573		243.839	0.12716		248.07	0.13015		250.904	0.15896		259.95	0.18713
	267.615	0.2247		261.025	0.09582		244.033	0.12727		248.267	0.13021		251.103	0.15911		260.156	0.18726
	267.827	0.22479		261.234	0.09594		244.228	0.12734		248.465	0.13027		251.304	0.15927		260.364	0.1873
	268.041	0.22519		261.442	0.096		244.422	0.12745		248.663	0.13031		251.504	0.15939		260.571	0.18739
	268.254	0.22539		261.649	0.09607		244.616	0.12755		248.86	0.13043		251.703	0.15948		260.777	0.18757
	268.467	0.22569		261.857	0.09615		244.811	0.12769		249.058	0.13056		251.904	0.15959		260.986	0.18772
	268.681	0.226		262.064	0.09624		245.005	0.12777		249.256	0.13062		252.103	0.1598		261.192	0.18782
	268.893	0.22608		262.272	0.09634		245.199	0.12788		249.453	0.13067		252.303	0.15996		261.4	0.1879
	269.108	0.22649		262.482	0.09641		245.394	0.12799		249.652	0.13078		252.504	0.15996		261.607	0.18805
	269.32	0.22673		262.689	0.09645		245.588	0.12807		249.849	0.1309		252.703	0.16012		261.814	0.1882
	269.533	0.22682		262.897	0.09656		245.782	0.12819		250.047	0.13096		252.904	0.16029		262.021	0.18829
	269.747	0.22707		263.105	0.09665		245.977	0.12828		250.245	0.13103		253.104	0.16047		262.228	0.18836
	269.959	0.22742		263.312	0.09671		246.171	0.12837		250.442	0.1311		253.303	0.16057		262.436	0.18854
	270.173	0.22753		263.521	0.09677		246.366	0.12845		250.64	0.13123		253.504	0.16067		262.643	0.18864
	270.387	0.22781		263.729	0.09685		246.56	0.12857		250.838	0.13133		253.703	0.16087		262.85	0.18883
	270.598	0.22812		263.936	0.09695		246.754	0.12874		251.035	0.13142		253.904	0.16108		263.057	0.18888
	270.812	0.22824		264.145	0.09702		246.949	0.1288		251.233	0.13143		254.104	0.16112		263.265	0.18896
	271.023	0.22865		264.352	0.09709		247.143	0.12882		251.431	0.13155		254.304	0.1612		263.472	0.18914
	271.237	0.22895		264.56	0.09713		247.337	0.12897		251.628	0.13166		254.503	0.16141		263.679	0.18925
	271.452	0.22909		264.768	0.09722		247.532	0.1291		251.827	0.13177		254.703	0.16166		263.887	0.18934
	271.665	0.22946		264.976	0.09733		247.726	0.12919		252.024	0.13179		254.903	0.1618		264.093	0.18944
	271.878	0.22975		265.183	0.09738		247.92	0.12927		252.222	0.13187		255.104	0.16193		264.3	0.18964
	272.093	0.22984		265.391	0.09741		248.116	0.12934		252.42	0.13199		255.304	0.162		264.508	0.18978
	272.304	0.23013		265.599	0.09749		248.309	0.12946		252.617	0.13212		255.504	0.16216		264.715	0.18991
	272.514	0.23051		265.807	0.09758		248.504	0.12962		252.816	0.13218		255.704	0.1624		264.922	0.19001
	272.73	0.23064		266.015	0.09767		248.698	0.12967		253.013	0.13222		255.903	0.16249		265.13	0.19012
	272.944	0.23091		266.223	0.09774		248.891	0.12968		253.211	0.13235		256.104	0.16257		265.336	0.19028
	273.157	0.23117		266.432	0.09779		249.088	0.12987		253.409	0.13249		256.304	0.1628		265.545	0.19037
	273.37	0.23124		266.639	0.0979		249.281	0.12998		253.606	0.13254		256.503	0.16292		265.751	0.19047
	273.583	0.23169		266.847	0.098		249.476	0.13003		253.804	0.1326		256.704	0.16308		265.959	0.19057
	273.797	0.23196		267.055	0.09806		249.67	0.13013		254.002	0.1327		256.904	0.16316		266.165	0.19067
	274.009	0.23215		267.262	0.09813		249.864	0.13021		254.199	0.1328		257.103	0.16326		266.372	0.19081
	274.222	0.23247		267.471	0.09824		250.059	0.13035		254.397	0.13292		257.304	0.16341		266.58	0.19091
	274.435	0.23267		267.679	0.09832		250.254	0.13045		254.595	0.13299		257.503	0.16361		266.787	0.19097
	274.65	0.23287		267.886	0.09843		250.447	0.13048		254.792	0.13306		257.703	0.16372		266.993	0.19104
	274.863	0.23317		268.095	0.09852		250.643	0.13051		254.991	0.13317		257.904	0.1638		267.202	0.19113
	275.075	0.23348		268.302	0.09857		250.836	0.13071		255.188	0.1333		258.104	0.16399		267.409	0.19123
	275.289	0.23367		268.51	0.09868		251.03	0.13087		255.386	0.13338		258.303	0.16412		267.616	0.1913
	275.502	0.23415		268.718	0.09878		251.226	0.1309		255.585	0.13341		258.504	0.16427		267.823	0.1914
	275.715	0.23429		268.925	0.09886		251.419	0.13095		255.782	0.13351		258.704	0.16442		268.03	0.19153
	275.928	0.23446		269.134	0.09894		251.614	0.13109		255.98	0.13366		258.904	0.16451		268.238	0.19162
	276.142	0.23486		269.342	0.09901		251.809	0.13122		256.177	0.13375		259.103	0.1647		268.445	0.19174
	276.354	0.23505		269.55	0.09912		252.002	0.13126		256.374	0.13387		259.304	0.16488		268.651	0.19185
	276.568	0.23533		269.758	0.09922		252.198	0.13137		256.572	0.13391		259.504	0.16497		268.86	0.19197
	276.781	0.23567		269.966	0.09928		252.391	0.1315		256.771	0.13397		259.704	0.16512		269.066	0.19211
	276.993	0.23577		270.173	0.09933		252.585	0.13159		256.968	0.13413		259.904	0.16522		269.274	0.19222
	277.207	0.23603		270.382	0.09941		252.78	0.13167		257.166	0.13426		260.104	0.16539		269.481	0.19234
	277.42	0.23638		270.589	0.09953		252.974	0.13174		257.363	0.1343		260.303	0.1655		269.688	0.19246
	277.633	0.23666		270.797	0.09959		253.169	0.1319		257.561	0.13436		260.504	0.16556		269.895	0.19257
	277.846	0.23691		271.006	0.09963		253.363	0.13201		257.759	0.13452		260.704	0.16566		270.102	0.19273
	278.06	0.23721		271.212	0.09977		253.557	0.13208		257.957	0.13461		260.903	0.16593		270.309	0.19289
	278.272	0.2373		271.422	0.09987		253.752	0.13217		258.155	0.13469		261.104	0.16612		270.517	0.19293
	278.484	0.23769		271.629	0.09995		253.946	0.13225		258.353	0.13477		261.303	0.16614		270.724	0.19304
	278.699	0.23792		271.836	0.10003		254.14	0.13236		258.549	0.13486		261.503	0.16629		270.931	0.19322
	278.911	0.23806		272.045	0.1001		254.335	0.13247		258.748	0.13497		261.704	0.16647		271.139	0.19331
	279.125	0.23843		272.253	0.1002		254.529	0.1326		258.945	0.13508		261.903	0.16669		271.346	0.19338
	279.338	0.23859		272.461	0.10031		254.724	0.13263		259.143	0.13518		262.104	0.16678		271.553	0.19347
	279.552	0.23888		272.669	0.10037		254.919	0.13278		259.342	0.13523		262.304	0.16675		271.76	0.19362
	279.764	0.23916		272.875	0.10046		255.113	0.13288		259.538	0.13535		262.503	0.16696		271.967	0.19379
	279.978	0.23944		273.084	0.10057		255.307	0.13299		259.737	0.13552		262.704	0.16724		272.174	0.19389
	280.192	0.2397		273.292	0.10065		255.502	0.1331		259.934	0.13561		262.904	0.16737		272.382	0.19392
	280.403	0.24		273.5	0.10072		255.696	0.1332		260.131	0.13565		263.104	0.16743		272.588	0.19406
	280.618	0.24029		273.709	0.1008		255.89	0.13326		260.33	0.13579		263.304	0.16751		272.797	0.19424
	280.831	0.24037		273.916	0.10087		256.084	0.13339		260.527	0.13594		263.504	0.16766		273.004	0.19434
	281.043	0.24089		274.123	0.10097		256.279	0.13354		260.725	0.13605		263.703	0.16777		273.21	0.19444
	281.257	0.24096		274.332	0.10107		256.474	0.13365		260.923	0.13609		263.904	0.1679		273.418	0.19456
	281.47	0.24119		274.539	0.10114		256.667	0.13367		261.12	0.13614		264.103	0.16792		273.625	0.19469
	281.683	0.24154		274.747	0.10122		256.862	0.13382		261.319	0.13628		264.304	0.16805		273.832	0.19481
	281.897	0.24164		274.956	0.10132		257.056	0.13395		261.516	0.13641		264.504	0.16827		274.04	0.19493
	282.109	0.24182		275.163	0.10142		257.251	0.13407		261.714	0.1365		264.703	0.1684		274.246	0.19506
	282.323	0.24224		275.371	0.10151		257.445	0.13416		261.912	0.13654		264.904	0.1685		274.454	0.19525
	282.536	0.24253		275.579	0.10156		257.64	0.13423		262.109	0.13662		265.104	0.16857		274.661	0.19534
	282.749	0.24268		275.787	0.10164		257.834	0.13435		262.306	0.13676		265.304	0.16867		274.868	0.19547
	282.962	0.24304		275.995	0.10175		258.028	0.13453		262.505	0.13691		265.504	0.16886		275.075	0.19563
	283.175	0.24326		276.203	0.10184		258.223	0.13454		262.702	0.13695		265.703	0.16901		275.283	0.19575
	283.388	0.24354		276.41	0.10194		258.416	0.13465		262.9	0.137		265.904	0.16911		275.49	0.19592
	283.602	0.24395		276.619	0.10202		258.612	0.13474		263.098	0.13714		266.104	0.16923		275.698	0.19607
	283.814	0.24409		276.826	0.1021		258.806	0.13493		263.295	0.13726		266.304	0.16939		275.904	0.19622
	284.028	0.24448		277.035	0.10219		259	0.13497		263.494	0.13734		266.504	0.16955		276.112	0.19632
	284.241	0.24453		277.242	0.10231		259.194	0.13501		263.691	0.13739		266.704	0.16968		276.319	0.19648
	284.454	0.24488		277.45	0.10236		259.389	0.13519		263.888	0.13752		266.903	0.1698		276.526	0.19658
	284.668	0.24521		277.659	0.10242		259.583	0.13534		264.087	0.13765		267.104	0.16993		276.734	0.19674
	284.881	0.24537		277.865	0.10252		259.777	0.13544		264.284	0.13777		267.303	0.17008		276.941	0.19684
	285.093	0.2457		278.074	0.10262		259.971	0.13546		264.482	0.13784		267.504	0.17027		277.148	0.19693
	285.308	0.24594		278.282	0.10268		260.167	0.13553		264.68	0.13789		267.705	0.17033		277.355	0.19704
	285.52	0.24604		278.489	0.10275		260.361	0.13577		264.878	0.13799		267.903	0.17053		277.562	0.19722
	285.733	0.24633		278.697	0.10285		260.555	0.13584		265.075	0.13814		268.104	0.17072		277.769	0.19736
	285.948	0.24681		278.905	0.10294		260.75	0.13593		265.274	0.13822		268.304	0.1709		277.976	0.19737
	286.16	0.24691		279.114	0.10303		260.943	0.13599		265.471	0.13826		268.503	0.171		278.183	0.19751
	286.373	0.24717		279.322	0.1031		261.138	0.13615		265.669	0.13839		268.704	0.1711		278.392	0.19771
	286.587	0.24762		279.529	0.10317		261.332	0.13625		265.867	0.1385		268.904	0.17131		278.598	0.19785
	286.799	0.24777		279.737	0.10327		261.527	0.13636		266.064	0.13858		269.104	0.17156		278.806	0.19794
	287.012	0.24818		279.945	0.10336		261.722	0.13641		266.263	0.13866		269.304	0.17165		279.013	0.19799
	287.225	0.2484		280.154	0.10343		261.915	0.13656		266.46	0.13873		269.503	0.17171		279.22	0.19812
	287.438	0.24867		280.361	0.10351		262.11	0.13672		266.657	0.13883		269.703	0.17191		279.427	0.19827
	287.652	0.24895		280.568	0.10361		262.305	0.1368		266.855	0.13896		269.904	0.17212		279.635	0.19837
	287.865	0.24931		280.776	0.10372		262.499	0.13684		267.053	0.13908		270.104	0.17218		279.841	0.19844
	288.077	0.24951		280.985	0.10378		262.693	0.13697		267.251	0.13912		270.304	0.1723		280.049	0.19861
	288.292	0.24964		281.193	0.10383		262.888	0.1371		267.449	0.13921		270.504	0.17241		280.256	0.19873
	288.504	0.25007		281.4	0.10391		263.082	0.13721		267.646	0.13938		270.704	0.17262		280.463	0.19882
	288.718	0.25026		281.609	0.104		263.277	0.13731		267.845	0.13951		270.904	0.17277		280.67	0.19894
	288.931	0.25081		281.816	0.10407		263.471	0.1374		268.041	0.13957		271.104	0.17285		280.878	0.19901
	289.144	0.25091		282.024	0.10414		263.665	0.13745		268.239	0.13963		271.304	0.17296		281.085	0.19925
	289.357	0.25097		282.233	0.10421		263.859	0.13763		268.437	0.13974		271.504	0.17314		281.292	0.19937
	289.57	0.25144		282.44	0.10428		264.053	0.13772		268.634	0.1399		271.703	0.17326		281.499	0.19939
	289.783	0.25169		282.648	0.10434		264.248	0.13779		268.833	0.14002		271.904	0.17346		281.706	0.19949
	289.997	0.25194		282.856	0.10444		264.443	0.13791		269.031	0.14008		272.104	0.17355		281.914	0.19964
	290.209	0.25224		283.063	0.10453		264.636	0.13805		269.228	0.14017		272.304	0.17363		282.121	0.19979
	290.422	0.25249		283.272	0.10457		264.832	0.13814		269.426	0.14031		272.505	0.17383		282.329	0.19989
	290.637	0.25259		283.479	0.10469		265.026	0.13829		269.624	0.14041		272.704	0.174		282.536	0.20001
	290.849	0.25298		283.687	0.10479		265.22	0.13837		269.821	0.14045		272.904	0.17411		282.742	0.20017
	291.062	0.25318		283.896	0.10487		265.414	0.13849		270.019	0.14053		273.104	0.17426		282.95	0.20032
	291.275	0.25338		284.102	0.10496		265.608	0.13858		270.217	0.1406		273.304	0.17444		283.157	0.20044
	291.487	0.25375		284.311	0.10505		265.803	0.13875		270.415	0.14071		273.504	0.17457		283.364	0.20054
	291.702	0.25394		284.519	0.10513		265.998	0.13882		270.613	0.14079		273.704	0.17475		283.572	0.20065
	291.915	0.25413		284.727	0.10522		266.192	0.13891		270.81	0.14088		273.904	0.17494		283.779	0.20084
	292.128	0.25462		284.935	0.1053		266.386	0.13899		271.008	0.14096		274.104	0.17509		283.986	0.20096
	292.341	0.25479		285.143	0.10538		266.581	0.13911		271.206	0.14111		274.304	0.17527		284.194	0.20105
	292.554	0.25509		285.351	0.10548		266.775	0.13925		271.403	0.14122		274.504	0.17552		284.4	0.20117
	292.768	0.25544		285.559	0.10558		266.97	0.13933		271.602	0.14126		274.704	0.17564		284.608	0.20132
	292.98	0.25558		285.766	0.10567		267.164	0.13939		271.799	0.14134		274.904	0.17584		284.815	0.20144
	293.194	0.25591		285.974	0.10574		267.358	0.13954		271.997	0.1415		275.104	0.176		285.022	0.20155
	293.407	0.25632		286.182	0.10584		267.552	0.13968		272.195	0.14158		275.304	0.17614		285.23	0.20167
	293.62	0.25643		286.39	0.10591		267.746	0.13971		272.391	0.14165		275.503	0.17631		285.436	0.20177
	293.833	0.25677		286.599	0.106		267.941	0.13978		272.59	0.14173		275.704	0.17638		285.644	0.20189
	294.047	0.2571		286.806	0.10609		268.135	0.13996		272.788	0.14183		275.904	0.17641		285.851	0.20201
	294.259	0.2572		287.013	0.10618		268.33	0.1401		272.985	0.14198		276.103	0.17664		286.058	0.20213
	294.472	0.25762		287.222	0.10626		268.524	0.14018		273.183	0.14209		276.304	0.17676		286.265	0.20222
	294.686	0.25794		287.43	0.10636		268.718	0.14023		273.381	0.14214		276.504	0.17683		286.472	0.20235
	294.899	0.25808		287.638	0.10645		268.912	0.14036		273.578	0.14219		276.704	0.1769		286.679	0.20241
	295.112	0.25848		287.846	0.10652		269.108	0.1405		273.776	0.14232		276.904	0.17711		286.887	0.20253
	295.325	0.25867		288.053	0.10664		269.302	0.14063		273.974	0.14242		277.104	0.17732		287.093	0.20261
	295.538	0.2589		288.262	0.10673		269.496	0.1407		274.172	0.14254		277.304	0.17752		287.301	0.20261
	295.752	0.25911		288.469	0.10681		269.69	0.14076		274.37	0.1426		277.504	0.1776		287.508	0.20266
	295.965	0.25947		288.677	0.10693		269.885	0.14094		274.567	0.14268		277.704	0.17774		287.715	0.20268
	296.178	0.25972		288.886	0.10699		270.08	0.14106		274.766	0.14283		277.905	0.17795		287.923	0.20267
	296.392	0.26004		289.093	0.10706		270.274	0.14111		274.962	0.14295		278.104	0.17814		288.13	0.20191
	296.604	0.26025		289.3	0.10718		270.468	0.14115		275.16	0.14299		278.304	0.17816		288.337	0.20171
	296.818	0.26047		289.509	0.10726		270.662	0.14132		275.358	0.14307		278.504	0.17825		288.545	0.2018
	297.031	0.26073		289.716	0.10729		270.857	0.14143		275.556	0.14321		278.704	0.17845		288.752	0.20207
	297.243	0.26105		289.924	0.1074		271.051	0.14151		275.753	0.14331		278.904	0.17857		288.959	0.20229
	297.457	0.26119		290.132	0.10749		271.246	0.14161		275.952	0.14337		279.105	0.17868		289.167	0.20245
	297.67	0.26156		290.34	0.1076		271.439	0.1417		276.148	0.14345		279.304	0.17876		289.373	0.20271
	297.883	0.2618		290.549	0.10771		271.634	0.14184		276.348	0.14357		279.505	0.17886		289.581	0.20295
	298.097	0.26211		290.756	0.10778		271.829	0.14189		276.545	0.14368		279.704	0.179		289.788	0.2031
	298.309	0.26222		290.964	0.10787		272.022	0.14205		276.742	0.14382		279.904	0.1792		289.994	0.2032
	298.523	0.26266		291.172	0.10798		272.217	0.14215		276.941	0.14387		280.105	0.17922		290.202	0.20336
	298.736	0.26286		291.38	0.10805		272.411	0.14227		277.138	0.14391		280.304	0.17935		290.409	0.20353
	298.949	0.26318		291.587	0.10811		272.606	0.14237		277.336	0.14407		280.504	0.17955		290.617	0.20375
	299.162	0.26333		291.796	0.10822		272.801	0.14252		277.534	0.1442		280.705	0.17963		290.825	0.20386
	299.375	0.26367		292.004	0.10831		272.995	0.1426		277.731	0.14427		280.904	0.1798		291.031	0.20396
	299.588	0.26398		292.211	0.10842		273.189	0.14271		277.929	0.14433		281.104	0.17987		291.238	0.20413
	299.802	0.26417		292.42	0.10848		273.384	0.14283		278.127	0.14442		281.304	0.18003		291.446	0.20427
	300.014	0.26463		292.627	0.10858		273.577	0.14297		278.324	0.14457		281.503	0.18021		291.652	0.20439
	300.228	0.26475		292.836	0.10865		273.773	0.14304		278.523	0.14469		281.704	0.18037		291.86	0.20449
	300.441	0.26504		293.043	0.10875		273.966	0.14315		278.72	0.14479		281.904	0.18043		292.067	0.20467
	300.653	0.26532		293.251	0.10886		274.161	0.14328		278.918	0.14487		282.104	0.18059		292.273	0.20481
	300.867	0.26552		293.459	0.10892		274.356	0.1434		279.115	0.14497		282.305	0.18071		292.482	0.20497
	301.081	0.26576		293.667	0.109		274.549	0.14348		279.313	0.14509		282.503	0.18087		292.689	0.20501
	301.294	0.26606		293.875	0.10911		274.744	0.14359		279.511	0.14519		282.704	0.18104		292.896	0.20513
	301.508	0.26626		294.083	0.1092		274.938	0.14366		279.709	0.14526		282.904	0.18114		293.104	0.20534
	301.72	0.26644		294.29	0.10929		275.132	0.1438		279.906	0.14535		283.104	0.18132		293.31	0.20549
	301.933	0.26677		294.499	0.10937		275.328	0.14395		280.104	0.14549		283.305	0.18145		293.518	0.20561
	302.147	0.267		294.707	0.10943		275.522	0.14399		280.302	0.14561		283.504	0.1816		293.725	0.20571
	302.36	0.26734		294.914	0.10954		275.716	0.14409		280.499	0.14569		283.704	0.18169		293.931	0.2059
	302.573	0.26776		295.123	0.10964		275.911	0.14423		280.698	0.14574		283.904	0.18184		294.14	0.20605
	302.786	0.26787		295.33	0.10971		276.104	0.14434		280.895	0.14587		284.104	0.18198		294.347	0.20618
	302.999	0.26824		295.538	0.10975		276.299	0.14447		281.092	0.14604		284.304	0.18218		294.553	0.20628
	303.213	0.2685		295.746	0.10985		276.494	0.14449		281.291	0.14609		284.505	0.18227		294.761	0.20637
	303.425	0.26875		295.954	0.10997		276.688	0.14463		281.488	0.14621		284.703	0.1824		294.968	0.2065
	303.638	0.269		296.161	0.11005		276.883	0.14477		281.686	0.14633		284.904	0.18251		295.176	0.20668
	303.851	0.26934		296.37	0.11011		277.077	0.14492		281.884	0.14644		285.104	0.18266		295.383	0.20676
	304.065	0.2695		296.577	0.1102		277.27	0.14495		282.081	0.14654		285.304	0.1829		295.589	0.20682
	304.278	0.26971		296.786	0.11029		277.465	0.14509		282.28	0.14664		285.504	0.18297		295.797	0.20702
	304.492	0.27006		296.993	0.11039		277.66	0.14524		282.477	0.14674		285.704	0.18313		296.005	0.20714
	304.704	0.27025		297.201	0.11045		277.854	0.14537		282.674	0.14687		285.904	0.18331		296.21	0.20725
	304.918	0.27054		297.41	0.11052		278.049	0.14543		282.873	0.147		286.105	0.18352		296.419	0.20735
	305.131	0.27078		297.617	0.11064		278.242	0.14551		283.07	0.14708		286.304	0.18362		296.626	0.20747
	305.343	0.27098		297.825	0.11073		278.437	0.14559		283.268	0.14717		286.504	0.1837		296.833	0.20763
	305.557	0.27129		298.033	0.11083		278.632	0.14575		283.466	0.14728		286.704	0.18387		297.041	0.20776
	305.77	0.27174		298.24	0.11091		278.826	0.14581		283.663	0.14739		286.904	0.18407		297.247	0.20785
	305.983	0.27197		298.449	0.11103		279.021	0.14589		283.861	0.14751		287.104	0.18423		297.455	0.20798
	306.197	0.27226		298.657	0.11111		279.214	0.146		284.059	0.1476		287.304	0.18428		297.662	0.20813
	306.409	0.2725		298.864	0.11121		279.408	0.14615		284.257	0.14765		287.505	0.18448		297.869	0.20824
	306.623	0.27266		299.073	0.11128		279.604	0.14621		284.454	0.14777		287.704	0.18464		298.076	0.20836
	306.836	0.27319		299.28	0.11135		279.798	0.14633		284.652	0.14794		287.904	0.18485		298.284	0.20848
	307.041	0.27329		299.481	0.11146		279.986	0.14644		284.843	0.14799		288.097	0.18496		298.484	0.20858
	307.25	0.27358		299.684	0.11159		280.176	0.14652		285.036	0.14809		288.293	0.18511		298.686	0.20875
	307.465	0.27404		299.892	0.11166		280.37	0.14666		285.234	0.14822		288.493	0.18529		298.893	0.20886
	307.679	0.27424		300.104	0.11172		280.569	0.14677		285.437	0.1483		288.697	0.18544		299.106	0.20898
	307.892	0.2744		300.311	0.11181		280.757	0.14684		285.632	0.14844		288.891	0.1856		299.31	0.20909
	308.108	0.27473		300.521	0.1119		280.956	0.14693		285.832	0.14855		289.096	0.18569		299.52	0.20926
	308.322	0.27487		300.73	0.11198		281.153	0.14705		286.031	0.14861		289.299	0.18585		299.728	0.20943
	308.535	0.27519		300.938	0.11205		281.347	0.14722		286.229	0.14872		289.498	0.18612		299.936	0.20957
	308.745	0.27558		301.14	0.11213		281.537	0.14732		286.421	0.14888		289.694	0.18624		300.138	0.20968
	308.958	0.27592		301.355	0.1122		281.737	0.14738		286.625	0.14891		289.899	0.18638		300.351	0.2098
	309.168	0.27612		301.557	0.11231		281.926	0.14746		286.817	0.14898		290.094	0.18645		300.552	0.2099
	309.381	0.27651		301.764	0.11239		282.119	0.1476		287.014	0.1491		290.292	0.18664		300.758	0.21003
	309.597	0.27666		301.973	0.11242		282.315	0.14776		287.213	0.1492		290.495	0.18687		300.967	0.21015
	309.809	0.27695		302.18	0.11251		282.509	0.14782		287.41	0.14928		290.694	0.18702		301.174	0.21023
	310.021	0.2773		302.389	0.11262		282.704	0.14795		287.609	0.14937		290.893	0.18707		301.381	0.21034
	310.236	0.2774		302.599	0.1127		282.9	0.14811		287.808	0.14945		291.096	0.1873		301.591	0.21053
	310.449	0.27777		302.804	0.11277		283.092	0.14827		288.003	0.14953		291.294	0.18747		301.796	0.21063
	310.667	0.27809		303.014	0.11285		283.291	0.14837		288.206	0.14967		291.499	0.18762		302.005	0.21073
	310.88	0.27832		303.223	0.11293		283.486	0.14841		288.404	0.14977		291.698	0.1878		302.213	0.21086
	311.093	0.27867		303.427	0.11306		283.679	0.14856		288.601	0.14985		291.893	0.18799		302.421	0.21099
	311.305	0.27891		303.641	0.11312		283.868	0.14872		288.79	0.14995		292.099	0.18816		302.63	0.21114
	311.511	0.27909		303.844	0.11319		284.066	0.14879		288.99	0.15009		292.294	0.18836		302.832	0.2112
	311.727	0.27941		304.052	0.1133		284.259	0.14888		289.19	0.15018		292.494	0.18848		303.039	0.21132
	311.944	0.27976		304.261	0.1134		284.454	0.14902		289.39	0.15028		292.695	0.18855		303.248	0.21146
	312.151	0.27991		304.465	0.11349		284.645	0.14914		289.584	0.15034		292.892	0.18864		303.451	0.2116
	312.366	0.2804		304.676	0.11354		284.842	0.1492		289.784	0.15046		293.094	0.18888		303.661	0.21174
	312.583	0.28065		304.884	0.11359		285.037	0.14931		289.982	0.15061		293.295	0.18899		303.869	0.21187
	312.793	0.28088		305.092	0.11368		285.231	0.14943		290.179	0.15066		293.494	0.1891		304.075	0.21199
	313.005	0.28132		305.304	0.11376		285.427	0.14956		290.381	0.15077		293.699	0.18925		304.287	0.21215
	313.224	0.28148		305.511	0.11382		285.62	0.14964		290.579	0.15089		293.899	0.18938		304.494	0.21234
	313.436	0.28168		305.713	0.11388		285.812	0.14971		290.772	0.15098		294.095	0.18954		304.697	0.21243
	313.652	0.28205		305.928	0.11396		286.013	0.14983		290.974	0.15111		294.298	0.18975		304.908	0.21252
	313.862	0.2823		306.131	0.11407		286.202	0.14998		291.172	0.15123		294.498	0.18975		305.115	0.2127
	314.075	0.28253		306.343	0.11418		286.4	0.15006		291.366	0.15132		294.694	0.18996		305.319	0.21282
	314.292	0.28273		306.552	0.11422		286.596	0.15022		291.569	0.15139		294.9	0.19019		305.531	0.21293
	314.512	0.28289		306.768	0.11429		286.798	0.15033		291.773	0.15154		295.107	0.19037		305.746	0.21303
	314.724	0.28312		306.975	0.11442		286.992	0.15039		291.971	0.15163		295.307	0.19047		305.953	0.21315
	314.941	0.2836		307.184	0.11451		287.187	0.15059		292.17	0.15172		295.507	0.19061		306.161	0.21332
	315.152	0.28381		307.392	0.11459		287.382	0.15073		292.368	0.15185		295.707	0.19079		306.367	0.21346
	315.365	0.28408		307.6	0.11466		287.576	0.15081		292.565	0.15197		295.907	0.19103		306.575	0.21352
	315.576	0.28447		307.807	0.11477		287.77	0.15087		292.762	0.15207		296.107	0.19118		306.781	0.21358
	315.792	0.28466		308.012	0.11489		287.962	0.15098		292.957	0.15216		296.306	0.19115		306.99	0.21372
	316.004	0.28503		308.222	0.11498		288.157	0.15112		293.156	0.15224		296.507	0.19134		307.196	0.21384
	316.215	0.28541		308.431	0.11504		288.354	0.15124		293.356	0.15235		296.708	0.19158		307.404	0.21395
	316.434	0.2856		308.64	0.11515		288.548	0.15134		293.554	0.15246		296.907	0.19171		307.614	0.21406
	316.647	0.28569		308.845	0.11526		288.742	0.1514		293.751	0.15257		297.106	0.19173		307.818	0.21416
	316.856	0.28621		309.052	0.11534		288.935	0.15154		293.948	0.15269		297.305	0.19185		308.022	0.21432
	317.071	0.28623		309.263	0.11543		289.13	0.15172		294.147	0.15277		297.508	0.19208		308.233	0.2145
	317.281	0.28666		309.471	0.11553		289.324	0.15179		294.345	0.15289		297.708	0.19226		308.44	0.21455
	317.499	0.28698		309.679	0.1156		289.52	0.15186		294.542	0.15302		297.907	0.19237		308.647	0.21468
	317.707	0.2872		309.887	0.11568		289.714	0.15199		294.74	0.15313		298.108	0.19249		308.855	0.2149
	317.92	0.28738		310.093	0.11577		289.905	0.1521		294.937	0.15324		298.306	0.1927		309.061	0.21502
	318.135	0.28769		310.301	0.11583		290.1	0.15221		295.134	0.15334		298.506	0.19292		309.268	0.21508
	318.346	0.28788		310.508	0.1159		290.296	0.15226		295.333	0.15348		298.705	0.19297		309.474	0.21519
	318.566	0.2882		310.719	0.11597		290.491	0.15236		295.534	0.15358		298.909	0.19306		309.683	0.21534
	318.774	0.28853		310.927	0.11601		290.687	0.15255		295.729	0.15365		299.11	0.19327		309.892	0.21551
	318.989	0.28885		311.134	0.11602		290.879	0.15264		295.926	0.15376		299.306	0.1934		310.099	0.21563
	319.202	0.28905		311.341	0.11608		291.074	0.15271		296.121	0.1539		299.504	0.19353		310.304	0.21572
	319.412	0.28952		311.547	0.11618		291.267	0.15282		296.32	0.15401		299.705	0.19363		310.51	0.21586
	319.631	0.2897		311.759	0.11627		291.463	0.15297		296.52	0.15412		299.908	0.19379		310.721	0.21603
	319.84	0.28999		311.967	0.11637		291.658	0.15309		296.719	0.15421		300.108	0.19399		310.926	0.21617
	320.055	0.29035		312.173	0.11641		291.851	0.15318		296.916	0.1543		300.307	0.19421		311.133	0.21628
	320.27	0.29067		312.38	0.11653		292.047	0.15332		297.111	0.1544		300.506	0.19427		311.339	0.2164
	320.48	0.29099		312.587	0.11663		292.239	0.1534		297.308	0.15449		300.706	0.19434		311.547	0.21654
	320.692	0.29124		312.796	0.11671		292.434	0.15358		297.51	0.15454		300.905	0.19459		311.756	0.21668
	320.907	0.29145		313.006	0.11678		292.629	0.15366		297.707	0.15465		301.108	0.19476		311.962	0.21681
	321.121	0.29166		313.215	0.11688		292.823	0.15373		297.906	0.1548		301.307	0.1949		312.17	0.21694
	321.334	0.29209		313.421	0.11698		293.017	0.15383		298.1	0.15491		301.508	0.19504		312.376	0.21703
	321.547	0.29231		313.628	0.11708		293.211	0.15401		298.3	0.15501		301.706	0.19515		312.582	0.2172
	321.757	0.29257		313.835	0.11714		293.405	0.15414		298.496	0.15514		301.906	0.19528		312.789	0.21732
	321.972	0.29302		314.044	0.11721		293.6	0.1542		298.695	0.15519		302.107	0.19548		312.998	0.2174
	322.187	0.29317		314.252	0.11731		293.793	0.15431		298.892	0.15531		302.304	0.19562		313.206	0.21757
	322.397	0.29345		314.46	0.11743		293.989	0.1544		299.088	0.15548		302.507	0.19576		313.411	0.21769
	322.61	0.29377		314.666	0.1175		294.18	0.15454		299.285	0.15553		302.705	0.19589		313.618	0.21785
	322.82	0.29406		314.875	0.11756		294.377	0.15468		299.481	0.15566		302.904	0.19604		313.824	0.218
	323.038	0.29429		315.083	0.11767		294.572	0.15476		299.683	0.15578		303.105	0.19629		314.034	0.21815
	323.253	0.29459		315.292	0.11774		294.767	0.1549		299.879	0.15592		303.307	0.19648		314.24	0.21823
	323.462	0.29497		315.497	0.11786		294.959	0.15495		300.077	0.15604		303.506	0.19654		314.449	0.21842
	323.678	0.2951		315.707	0.11795		295.154	0.15518		300.274	0.15611		303.703	0.19669		314.654	0.21857
	323.891	0.29546		315.913	0.11802		295.348	0.15528		300.471	0.1562		303.904	0.19692		314.86	0.2187
	324.099	0.29571		316.123	0.11811		295.543	0.15537		300.67	0.15633		304.103	0.19709		315.069	0.21879
	324.319	0.29592		316.331	0.11823		295.737	0.15548		300.871	0.15646		304.308	0.19721		315.278	0.21896
	324.527	0.29628		316.538	0.11832		295.934	0.15565		301.065	0.1565		304.504	0.19739		315.484	0.21912
	324.742	0.29653		316.746	0.11842		296.126	0.15576		301.265	0.15661		304.706	0.19753		315.691	0.21926
	324.956	0.29673		316.952	0.1185		296.32	0.15584		301.462	0.15669		304.905	0.19774		315.896	0.21933
	325.167	0.29706		317.161	0.11859		296.514	0.15592		301.657	0.15681		305.105	0.1979		316.104	0.21946
	325.382	0.29743		317.37	0.11869		296.71	0.15603		301.858	0.1569		305.307	0.198		316.313	0.21967
	325.595	0.29756		317.577	0.11877		296.904	0.15618		302.055	0.15697		305.507	0.1982		316.52	0.2198
	325.81	0.29796		317.783	0.11882		297.098	0.1563		302.251	0.15705		305.705	0.1984		316.727	0.21988
	326.023	0.29826		317.994	0.11891		297.292	0.15633		302.451	0.15716		305.907	0.1985		316.933	0.22001
	326.232	0.29833		318.2	0.119		297.486	0.15642		302.647	0.15729		306.104	0.19865		317.141	0.22008
	326.446	0.29873		318.408	0.1191		297.679	0.15665		302.846	0.15739		306.306	0.19891		317.349	0.22028
	326.662	0.29895		318.617	0.11917		297.876	0.15673		303.044	0.15746		306.506	0.19911		317.557	0.22041
	326.877	0.29918		318.827	0.11926		298.07	0.15674		303.24	0.15756		306.705	0.19926		317.763	0.22045
	327.084	0.29956		319.03	0.11937		298.263	0.15691		303.438	0.15768		306.905	0.19947		317.968	0.22057
	327.295	0.29983		319.239	0.11947		298.459	0.15707		303.637	0.15777		307.105	0.19956		318.176	0.22077
	327.512	0.30004		319.447	0.11956		298.651	0.1572		303.835	0.15786		307.306	0.19981		318.384	0.22088
	327.727	0.30037		319.657	0.11963		298.847	0.15727		304.032	0.15794		307.506	0.2		318.593	0.22092
	327.941	0.30074		319.865	0.1197		299.042	0.15737		304.231	0.15803		307.706	0.20008		318.799	0.22108
	328.151	0.30093		320.072	0.11982		299.236	0.15748		304.427	0.15818		307.906	0.20018		319.005	0.22123
	328.366	0.30133		320.279	0.1199		299.43	0.15767		304.624	0.15825		308.105	0.20033		319.213	0.22136
	328.58	0.3016		320.487	0.11996		299.623	0.15776		304.822	0.15831		308.302	0.20048		319.419	0.2215
	328.791	0.30181		320.696	0.12003		299.822	0.15784		305.022	0.15843		308.506	0.20058		319.629	0.22157
	329.006	0.3021		320.904	0.1201		300.013	0.1579		305.22	0.15857		308.708	0.20075		319.836	0.22169
	329.22	0.30233		321.111	0.12021		300.21	0.15816		305.417	0.15862		308.906	0.2009		320.043	0.22187
	329.431	0.30249		321.32	0.1203		300.403	0.15825		305.614	0.15873		309.105	0.20107		320.248	0.22202
	329.645	0.30277		321.526	0.12034		300.596	0.15834		305.812	0.15882		309.305	0.20126		320.456	0.2221
	329.855	0.30311		321.735	0.12046		300.791	0.15846		306.009	0.1589		309.505	0.20133		320.664	0.22229
	330.072	0.3032		321.945	0.12057		300.985	0.15857		306.208	0.15902		309.706	0.20147		320.872	0.22244
	330.283	0.30365		322.152	0.12063		301.18	0.15871		306.404	0.15914		309.907	0.20161		321.079	0.22254
	330.498	0.3039		322.359	0.12071		301.376	0.15883		306.603	0.15923		310.106	0.20178		321.286	0.22268
	330.71	0.3041		322.567	0.1208		301.568	0.15894		306.8	0.1593		310.305	0.20189		321.493	0.22279
	330.923	0.30439		322.774	0.12087		301.76	0.15904		306.998	0.15945		310.504	0.20205		321.698	0.22296
	331.137	0.30469		322.983	0.12096		301.957	0.1592		307.197	0.15959		310.707	0.20216		321.909	0.22311
	331.349	0.30503		323.192	0.12103		302.149	0.15922		307.396	0.15965		310.907	0.20231		322.115	0.22323
	331.565	0.30523		323.401	0.12109		302.347	0.15939		307.592	0.15978		311.106	0.20247		322.321	0.22335
	331.776	0.30574		323.605	0.12116		302.539	0.15941		307.788	0.1599		311.305	0.20262		322.527	0.22354
	331.988	0.30582		323.815	0.12127		302.735	0.15963		307.986	0.16004		311.505	0.20277		322.736	0.22363
	332.201	0.30623		324.023	0.12137		302.929	0.15977		308.186	0.16012		311.705	0.2029		322.942	0.22381
	332.419	0.30661		324.229	0.12142		303.126	0.15982		308.383	0.16019		311.907	0.20302		323.153	0.22393
	332.631	0.30685		324.437	0.12152		303.319	0.15994		308.581	0.16027		312.104	0.20325		323.356	0.22404
	332.84	0.30721		324.647	0.12159		303.512	0.16008		308.779	0.16042		312.307	0.20329		323.566	0.22417
	333.054	0.30752		324.854	0.12167		303.706	0.16021		308.975	0.1605		312.505	0.20347		323.771	0.2243
	333.269	0.30788		325.061	0.12173		303.899	0.16036		309.172	0.16063		312.702	0.20366		323.978	0.22446
	333.482	0.308		325.27	0.1218		304.095	0.16043		309.373	0.16072		312.907	0.20385		324.187	0.22461
	333.697	0.30819		325.481	0.1219		304.292	0.16057		309.571	0.16085		313.107	0.20395		324.395	0.22466
	333.908	0.3085		325.685	0.12201		304.485	0.16071		309.767	0.16097		313.306	0.20413		324.6	0.22476
	334.122	0.30863		325.893	0.12206		304.677	0.16085		309.964	0.16105		313.505	0.20433		324.806	0.2249
	334.336	0.30903		326.1	0.12214		304.872	0.16101		310.161	0.16116		313.705	0.2045		325.014	0.22505
	334.543	0.30923		326.311	0.12224		305.067	0.16111		310.362	0.16125		313.907	0.20468		325.224	0.2251
	334.761	0.30961		326.518	0.12232		305.262	0.16125		310.558	0.16136		314.107	0.20472		325.431	0.22522
	334.977	0.30989		326.726	0.12241		305.455	0.1614		310.756	0.16147		314.306	0.20489		325.639	0.22538
	335.187	0.31027		326.934	0.12248		305.651	0.16154		310.951	0.16155		314.508	0.20509		325.846	0.22557
	335.398	0.31048		327.14	0.12253		305.843	0.16162		311.149	0.16162		314.705	0.20532		326.051	0.22566
	335.612	0.31091		327.349	0.12262		306.038	0.16169		311.348	0.16178		314.903	0.2054		326.257	0.22575
	335.829	0.31111		327.558	0.12269		306.232	0.16184		311.546	0.16188		315.106	0.2055		326.466	0.22588
	336.04	0.3113		327.766	0.12278		306.427	0.16199		311.744	0.16195		315.305	0.2057		326.673	0.22608
	336.252	0.31169		327.972	0.12284		306.623	0.16208		311.943	0.16206		315.505	0.20594		326.881	0.22615
	336.466	0.31181		328.178	0.12293		306.816	0.16213		312.138	0.16218		315.702	0.20609		327.087	0.22623
	336.679	0.3121		328.389	0.123		307.01	0.16227		312.338	0.1623		315.906	0.20611		327.292	0.22635
	336.892	0.31238		328.597	0.1231		307.206	0.16243		312.536	0.16238		316.105	0.20629		327.505	0.22655
	337.106	0.3125		328.804	0.12317		307.4	0.16259		312.734	0.16249		316.308	0.20656		327.709	0.22661
	337.321	0.31285		329.012	0.12322		307.595	0.16263		312.929	0.16256		316.506	0.20671		327.917	0.2267
	337.533	0.31315		329.22	0.1233		307.789	0.16278		313.127	0.16267		316.706	0.20684		328.124	0.22684
	337.745	0.31348		329.429	0.12339		307.982	0.16296		313.325	0.16277		316.906	0.20702		328.331	0.227
	337.956	0.31369		329.635	0.12345		308.176	0.16308		313.524	0.16287		317.105	0.20716		328.539	0.22707
	338.17	0.31411		329.846	0.12351		308.373	0.16319		313.721	0.16294		317.307	0.20737		328.744	0.22719
	338.386	0.31448		330.052	0.12358		308.567	0.16329		313.921	0.16305		317.507	0.20751		328.953	0.22727
	338.598	0.31455		330.258	0.12366		308.76	0.16343		314.117	0.16316		317.705	0.20763		329.16	0.22745
	338.81	0.31492		330.467	0.12376		308.955	0.1636		314.315	0.16323		317.906	0.20789		329.365	0.22756
	339.023	0.31504		330.673	0.12383		309.148	0.16374		314.511	0.16331		318.103	0.20809		329.571	0.22764
	339.236	0.31535		330.884	0.12392		309.346	0.16376		314.711	0.16343		318.307	0.20826		329.783	0.22779
	339.453	0.31581		331.09	0.12398		309.537	0.16392		314.91	0.16354		318.505	0.20839		329.989	0.22793
	339.666	0.31592		331.299	0.12409		309.733	0.16404		315.105	0.16362		318.704	0.20853		330.197	0.22808
	339.876	0.31628		331.507	0.12416		309.926	0.16416		315.303	0.16376		318.906	0.20876		330.403	0.2282
	340.09	0.31662		331.713	0.12422		310.119	0.16417		315.5	0.16379		319.104	0.2089		330.609	0.22831
	340.302	0.31687		331.923	0.1243		310.317	0.16432		315.699	0.16394		319.306	0.20906		330.816	0.2284
	340.519	0.3172		332.131	0.12437		310.509	0.16444		315.9	0.16407		319.506	0.20918		331.027	0.22857
	340.728	0.31769		332.339	0.12449		310.704	0.16456		316.095	0.16416		319.706	0.20936		331.232	0.22868
	340.941	0.31787		332.547	0.12456		310.899	0.16467		316.291	0.16423		319.906	0.20956		331.439	0.22878
	341.155	0.3181		332.754	0.12462		311.09	0.16467		316.489	0.16435		320.103	0.20964		331.646	0.22889
	341.369	0.31856		332.963	0.12471		311.285	0.16481		316.687	0.16447		320.306	0.20978		331.853	0.22901
	341.58	0.31883		333.172	0.12481		311.483	0.16497		316.887	0.16459		320.508	0.20996		332.062	0.22911
	341.795	0.31907		333.379	0.12485		311.677	0.16506		317.083	0.16467		320.706	0.21013		332.268	0.22925
	342.01	0.31935		333.586	0.12495		311.871	0.16514		317.281	0.16479		320.905	0.2103		332.475	0.22936
	342.22	0.31945		333.794	0.12502		312.063	0.16527		317.478	0.1649		321.105	0.21047		332.682	0.22945
	342.434	0.31969		334.001	0.1251		312.259	0.16543		317.677	0.16504		321.303	0.21058		332.89	0.22955
	342.647	0.31998		334.21	0.12519		312.451	0.16551		317.875	0.16514		321.506	0.21067		333.097	0.22966
	342.864	0.32021		334.42	0.12524		312.648	0.1656		318.072	0.1652		321.706	0.21085		333.305	0.22984
	343.075	0.3206		334.626	0.1253		312.843	0.16571		318.27	0.16529		321.906	0.21108		333.514	0.22999
	343.285	0.32092		334.834	0.12538		313.036	0.16581		318.467	0.16542		322.105	0.21116		333.718	0.23006
	343.499	0.32105		335.04	0.12547		313.23	0.16594		318.664	0.16553		322.305	0.2113		333.924	0.23025
	343.71	0.32158		335.249	0.12552		313.424	0.16607		318.863	0.16565		322.505	0.21148		334.133	0.23042
	343.928	0.32181		335.46	0.12558		313.62	0.16613		319.063	0.16569		322.706	0.21174		334.341	0.23054
	344.139	0.32205		335.665	0.12568		313.816	0.16628		319.26	0.16581		322.908	0.21187		334.548	0.23064
	344.354	0.32253		335.874	0.12578		314.009	0.16638		319.456	0.16594		323.106	0.21194		334.753	0.2308
	344.566	0.32273		336.08	0.12589		314.202	0.16649		319.651	0.16607		323.304	0.21206		334.96	0.23096
	344.779	0.32316		336.287	0.12596		314.395	0.16663		319.852	0.16615		323.504	0.21229		335.168	0.23108
	344.99	0.32338		336.498	0.12602		314.593	0.16673		320.05	0.16625		323.707	0.21248		335.375	0.23122
	345.207	0.32356		336.704	0.12616		314.787	0.16685		320.247	0.16637		323.905	0.21255		335.583	0.23137
	345.419	0.32393		336.913	0.12626		314.98	0.16699		320.446	0.16654		324.104	0.21265		335.789	0.23154
	345.635	0.32421		337.12	0.12635		315.173	0.16716		320.643	0.16663		324.306	0.21285		335.999	0.23171
	345.843	0.32445		337.327	0.12643		315.367	0.16725		320.84	0.16673		324.504	0.21303		336.203	0.23189
	346.057	0.32458		337.536	0.12654		315.564	0.16732		321.037	0.16685		324.707	0.21312		336.413	0.232
	346.272	0.32484		337.745	0.12664		315.759	0.16748		321.237	0.16702		324.908	0.21324		336.621	0.23217
	346.485	0.3249		337.953	0.12671		315.953	0.16761		321.435	0.16714		325.106	0.21343		336.825	0.23234
	346.696	0.32522		338.16	0.12679		316.147	0.16775		321.632	0.16723		325.306	0.21367		337.034	0.23245
	346.909	0.32558		338.367	0.12688		316.339	0.16781		321.83	0.16731		325.505	0.21387		337.238	0.2325
	347.124	0.32585		338.575	0.12697		316.535	0.16794		322.025	0.16747		325.704	0.2139		337.448	0.23263
	347.336	0.32623		338.785	0.12706		316.73	0.16811		322.225	0.16761		325.907	0.21405		337.655	0.2328
	347.551	0.32641		338.994	0.12712		316.926	0.16822		322.424	0.16769		326.106	0.21437		337.864	0.23296
	347.764	0.3268		339.201	0.1272		317.117	0.16828		322.619	0.1677		326.308	0.2145		338.067	0.23302
	347.98	0.32716		339.408	0.12729		317.313	0.16843		322.818	0.16785		326.504	0.21459		338.276	0.23315
	348.187	0.32755		339.615	0.12736		317.506	0.16861		323.015	0.16801		326.704	0.21473		338.483	0.23326
	348.403	0.3278		339.825	0.12743		317.703	0.16873		323.215	0.16811		326.907	0.21492		338.692	0.23345
	348.618	0.32804		340.032	0.12751		317.896	0.16878		323.413	0.16817		327.107	0.21509		338.9	0.23357
	348.83	0.32831		340.239	0.12754		318.092	0.16889		323.609	0.16826		327.307	0.21526		339.105	0.23368
	349.044	0.32851		340.446	0.12765		318.285	0.16903		323.804	0.16838		327.506	0.21536		339.313	0.23381
	349.252	0.32876		340.655	0.12773		318.476	0.16919		324.003	0.1685		327.705	0.21555		339.519	0.23402
	349.467	0.32884		340.861	0.12783		318.672	0.16932		324.201	0.1686		327.905	0.21573		339.727	0.23413
	349.683	0.32921		341.073	0.12784		318.869	0.16937		324.402	0.16868		328.108	0.21587		339.937	0.2342
	349.896	0.32961		341.279	0.12795		319.063	0.16952		324.6	0.16881		328.307	0.21604		340.142	0.23436
	350.108	0.32975		341.487	0.12801		319.257	0.1697		324.795	0.16894		328.507	0.21616		340.347	0.23455
	350.319	0.33015		341.693	0.12809		319.449	0.1698		324.992	0.16904		328.707	0.21641		340.557	0.23464
	350.534	0.33039		341.9	0.12815		319.643	0.16985		325.19	0.16911		328.903	0.21661		340.761	0.23476
	350.747	0.3308		342.111	0.12818		319.84	0.17003		325.389	0.16913		329.104	0.21675		340.972	0.23484
	350.963	0.33095		342.319	0.12822		320.034	0.17014		325.587	0.1693		329.307	0.21682		341.179	0.23495
	351.174	0.33131		342.527	0.12831		320.227	0.17024		325.785	0.16941		329.506	0.21695		341.385	0.23513
	351.388	0.33138		342.734	0.12838		320.422	0.17035		325.981	0.1695		329.707	0.21728		341.59	0.23518
	351.598	0.33169		342.942	0.12847		320.617	0.17047		326.178	0.16958		329.905	0.21735		341.798	0.2353
	351.81	0.33204		343.148	0.12858		320.811	0.17058		326.376	0.16964		330.105	0.21749		342.007	0.23544
	352.03	0.33231		343.358	0.12866		321.007	0.17076		326.576	0.16978		330.307	0.2176		342.215	0.23558
	352.241	0.33263		343.566	0.12876		321.2	0.17086		326.771	0.16988		330.504	0.21776		342.421	0.23566
	352.453	0.3328		343.775	0.12883		321.394	0.17097		326.969	0.16995		330.703	0.21793		342.626	0.23576
	352.663	0.33312		343.981	0.12891		321.588	0.1711		327.168	0.17003		330.905	0.21809		342.835	0.23585
	352.877	0.33346		344.188	0.12899		321.78	0.17121		327.364	0.17016		331.104	0.21819		343.043	0.23594
	353.095	0.33366		344.398	0.12909		321.978	0.17136		327.564	0.17028		331.307	0.21835		343.25	0.23611
	353.304	0.33395		344.606	0.12918		322.173	0.1715		327.763	0.17039		331.505	0.21853		343.456	0.23622
	353.52	0.33436		344.815	0.12925		322.366	0.17156		327.96	0.17045		331.705	0.21869		343.665	0.23632
	353.732	0.33448		345.022	0.12932		322.561	0.17176		328.157	0.17054		331.905	0.21888		343.871	0.23639
	353.945	0.33486		345.227	0.12946		322.755	0.1719		328.353	0.17067		332.105	0.21899		344.079	0.23655
	354.158	0.33523		345.436	0.12956		322.948	0.17203		328.552	0.1708		332.307	0.21919		344.286	0.23669
	354.371	0.33547		345.645	0.12962		323.145	0.17212		328.75	0.17087		332.506	0.21938		344.496	0.23683
	354.586	0.33569		345.854	0.12972		323.337	0.17225		328.948	0.1709		332.707	0.21955		344.7	0.23691
	354.798	0.3359		346.06	0.12981		323.532	0.17239		329.147	0.17104		332.907	0.21971		344.907	0.237
	355.012	0.33619		346.266	0.1299		323.726	0.17253		329.342	0.17115		333.104	0.21991		345.113	0.23713
	355.222	0.33648		346.476	0.12998		323.921	0.17266		329.541	0.17126		333.306	0.2201		345.32	0.23729
	355.437	0.33688		346.686	0.13005		324.116	0.17274		329.741	0.17132		333.508	0.22031		345.531	0.23738
	355.653	0.337		346.893	0.13012		324.311	0.17285		329.936	0.17142		333.705	0.22043		345.734	0.23746
	355.863	0.33736		347.101	0.13022		324.505	0.17309		330.134	0.17152		333.906	0.22056		345.944	0.23759
	356.077	0.33767		347.307	0.13033		324.699	0.17323		330.332	0.17164		334.107	0.22068		346.15	0.23771
	356.287	0.33786		347.514	0.13039		324.892	0.17332		330.529	0.17176		334.307	0.22088		346.356	0.23789
	356.503	0.33814		347.725	0.13046		325.087	0.17343		330.729	0.17176		334.507	0.22106		346.567	0.23794
	356.717	0.3385		347.934	0.13054		325.284	0.1736		330.927	0.17188		334.707	0.22112		346.775	0.23805
	356.928	0.33865		348.139	0.13062		325.476	0.17372		331.124	0.17203		334.906	0.22126		346.98	0.23827
	357.143	0.33907		348.347	0.13068		325.671	0.17384		331.321	0.17212		335.107	0.22146		347.187	0.23842
	357.356	0.33941		348.555	0.13072		325.865	0.17394		331.517	0.17217		335.303	0.22167		347.393	0.23852
	357.569	0.3397		348.761	0.13079		326.059	0.17408		331.716	0.17224		335.505	0.22176		347.601	0.23864
	357.783	0.34012		348.972	0.13086		326.257	0.17423		331.915	0.17239		335.709	0.22188		347.808	0.2388
	357.997	0.34047		349.179	0.13092		326.45	0.17433		332.114	0.17248		335.908	0.2221		348.017	0.23894
	358.209	0.34069		349.387	0.13097		326.641	0.17439		332.31	0.1726		336.107	0.22232		348.222	0.23904
	358.422	0.34103		349.596	0.13103		326.836	0.17448		332.506	0.17267		336.305	0.22243		348.43	0.23913
	358.634	0.34126		349.801	0.13113		327.03	0.17462		332.703	0.17277		336.505	0.22257		348.634	0.23932
	358.848	0.34153		350.012	0.13122		327.227	0.17475		332.904	0.1729		336.708	0.22276		348.847	0.2395
	359.064	0.34166		350.218	0.1313		327.419	0.17482		333.101	0.17305		336.906	0.223		349.054	0.23961
	359.274	0.34203		350.426	0.13137		327.615	0.1749		333.299	0.17309		337.106	0.22322		349.258	0.23969
	359.486	0.34206		350.634	0.13144		327.807	0.17505		333.495	0.17323		337.306	0.22341		349.466	0.23983
	359.699	0.34223		350.841	0.13155		328.002	0.17519		333.692	0.17333		337.503	0.2235		349.673	0.24
	359.912	0.3424		351.049	0.13165		328.196	0.17527		333.891	0.17344		337.706	0.22368		349.879	0.24011
	360.129	0.34266		351.261	0.13173		328.393	0.17537		334.09	0.17356		337.907	0.2239		350.089	0.24023
	360.339	0.343		351.466	0.13178		328.588	0.1755		334.288	0.17367		338.107	0.22403		350.296	0.24032
	360.553	0.34323		351.675	0.1319		328.78	0.17566		334.484	0.17371		338.306	0.2241		350.502	0.24047
	360.765	0.34349		351.88	0.13198		328.975	0.17579		334.683	0.17389		338.506	0.22424		350.71	0.24061
	360.979	0.3439		352.088	0.13206		329.169	0.17585		334.878	0.17401		338.705	0.22448		350.916	0.24071
	361.191	0.34419		352.299	0.13212		329.365	0.17602		335.079	0.17407		338.907	0.22463		351.125	0.24086
	361.407	0.34444		352.504	0.13223		329.558	0.17609		335.277	0.17421		339.108	0.22476		351.332	0.241
	361.62	0.34483		352.714	0.13233		329.752	0.17624		335.474	0.17434		339.306	0.2249		351.539	0.24115
	361.83	0.34516		352.921	0.13242		329.946	0.1764		335.672	0.17449		339.507	0.22516		351.746	0.24128
	362.046	0.34534		353.129	0.13247		330.139	0.17647		335.868	0.17458		339.705	0.22533		351.951	0.2414
	362.256	0.34583		353.337	0.13256		330.335	0.17658		336.067	0.17466		339.904	0.22546		352.16	0.24147
	362.473	0.34593		353.547	0.13265		330.532	0.17672		336.264	0.17476		340.109	0.22557		352.368	0.24164
	362.687	0.34615		353.753	0.13275		330.725	0.1768		336.46	0.17489		340.307	0.22575		352.574	0.24175
	362.896	0.34644		353.961	0.13284		330.918	0.17693		336.66	0.17505		340.505	0.22598		352.784	0.24191
	363.11	0.34678		354.167	0.13288		331.114	0.17703		336.856	0.17511		340.704	0.22612		352.988	0.24204
	363.321	0.347		354.376	0.13297		331.306	0.17713		337.056	0.17518		340.903	0.2262		353.196	0.24213
	363.539	0.3473		354.587	0.13309		331.503	0.17726		337.254	0.17533		341.109	0.22637		353.406	0.24225
	363.755	0.34767		354.794	0.13317		331.696	0.17742		337.453	0.17547		341.308	0.22659		353.612	0.24243
	363.962	0.34781		355.001	0.13323		331.891	0.17753		337.648	0.17556		341.507	0.22681		353.817	0.24252
	364.174	0.34836		355.207	0.13333		332.083	0.17762		337.846	0.17561		341.707	0.22693		354.026	0.2426
	364.388	0.34862		355.416	0.13342		332.279	0.17777		338.044	0.17574		341.905	0.22709		354.231	0.24278
	364.605	0.34894		355.624	0.13351		332.474	0.17791		338.242	0.17587		342.107	0.22726		354.44	0.24294
	364.817	0.3494		355.832	0.13357		332.669	0.17801		338.439	0.17604		342.306	0.22748		354.648	0.24305
	365.027	0.34965		356.041	0.13361		332.862	0.17815		338.636	0.17607		342.506	0.22757		354.854	0.24316
	365.243	0.3499		356.247	0.13372		333.056	0.17832		338.833	0.17615		342.705	0.2277		355.061	0.24332
	365.456	0.3503		356.454	0.13385		333.249	0.17843		339.031	0.17631		342.904	0.22789		355.266	0.24345
	365.667	0.35066		356.662	0.13392		333.446	0.17859		339.231	0.17645		343.103	0.22811		355.476	0.24359
	365.882	0.35085		356.874	0.13396		333.642	0.17865		339.429	0.17655		343.307	0.22822		355.684	0.24368
	366.095	0.35129		357.08	0.13405		333.836	0.1788		339.626	0.17662		343.506	0.22839		355.892	0.24375
	366.31	0.35151		357.288	0.13416		334.029	0.17896		339.821	0.17675		343.706	0.22849		356.097	0.24394
	366.523	0.35174		357.495	0.13424		334.223	0.17911		340.022	0.17687		343.906	0.2287		356.305	0.24406
	366.732	0.35199		357.701	0.13429		334.416	0.17923		340.218	0.17703		344.104	0.22893		356.51	0.24414
	366.947	0.35212		357.911	0.13437		334.612	0.17934		340.416	0.17709		344.305	0.22905		356.718	0.24427
	367.161	0.35242		358.121	0.13449		334.807	0.17952		340.616	0.17717		344.507	0.22917		356.927	0.24441
	367.377	0.35265		358.328	0.13462		335	0.17967		340.813	0.17732		344.705	0.22935		357.134	0.24453
	367.588	0.35296		358.534	0.13469		335.196	0.17977		341.009	0.17746		344.906	0.22953		357.342	0.2447
	367.8	0.35306		358.743	0.13475		335.388	0.17984		341.207	0.17753		345.104	0.22972		357.545	0.24474
	368.014	0.35346		358.95	0.13483		335.582	0.17996		341.405	0.17764		345.306	0.22986		357.754	0.24488
	368.227	0.3538		359.159	0.13495		335.779	0.18019		341.605	0.1777		345.508	0.23005		357.962	0.24504
	368.44	0.3539		359.369	0.13501		335.972	0.18033		341.803	0.17787		345.706	0.2302		358.171	0.24517
	368.651	0.35425		359.575	0.13507		336.167	0.18039		341.998	0.17801		345.906	0.23042		358.377	0.24526
	368.866	0.35452		359.782	0.13515		336.362	0.18053		342.196	0.17804		346.106	0.23056		358.583	0.24537
	369.078	0.3548		359.989	0.13526		336.554	0.18066		342.394	0.17816		346.304	0.23072		358.79	0.24553
	369.292	0.355		360.201	0.13536		336.752	0.18082		342.592	0.17835		346.508	0.23086		358.999	0.24566
	369.507	0.35518		360.406	0.13544		336.945	0.18088		342.79	0.17848		346.706	0.23112		359.206	0.24579
	369.718	0.35541		360.613	0.1355		337.138	0.18097		342.986	0.17858		346.906	0.23127		359.414	0.24592
	369.932	0.3557		360.822	0.13559		337.332	0.18115		343.186	0.17867		347.105	0.23139		359.62	0.24605
	370.146	0.35624		361.029	0.13567		337.526	0.18131		343.383	0.17875		347.304	0.23159		359.826	0.24616
	370.356	0.35648		361.237	0.13577		337.723	0.18141		343.581	0.17885		347.506	0.23178		360.033	0.24629
	370.57	0.35675		361.444	0.13581		337.916	0.18143		343.778	0.17898		347.705	0.23192		360.242	0.24647
	370.784	0.35718		361.655	0.13588		338.111	0.18158		343.975	0.17906		347.906	0.23212		360.45	0.24649
	370.997	0.35733		361.862	0.13599		338.304	0.18177		344.173	0.17911		348.105	0.23226		360.656	0.24667
	371.213	0.35753		362.069	0.13604		338.499	0.18187		344.371	0.17923		348.305	0.23241		360.863	0.24682
	371.422	0.3579		362.278	0.13613		338.693	0.18197		344.569	0.17937		348.504	0.23262		361.069	0.24693
	371.638	0.3582		362.487	0.13619		338.889	0.18211		344.77	0.17949		348.708	0.2328		361.277	0.24705
	371.85	0.3584		362.694	0.13628		339.082	0.18227		344.966	0.17955		348.908	0.23291		361.485	0.24715
	372.063	0.35876		362.9	0.13637		339.276	0.18237		345.161	0.17965		349.106	0.23312		361.692	0.24729
	372.276	0.35905		363.108	0.13644		339.47	0.18249		345.36	0.17976		349.306	0.23329		361.898	0.24748
	372.488	0.35931		363.314	0.13648		339.665	0.18257		345.555	0.17987		349.505	0.23346		362.105	0.24763
	372.704	0.35977		363.525	0.13654		339.86	0.18268		345.757	0.17999		349.707	0.23365		362.314	0.24765
	372.92	0.3601		363.733	0.13663		340.056	0.1828		345.955	0.18006		349.909	0.23383		362.522	0.24782
	373.131	0.36028		363.941	0.1367		340.249	0.18294		346.151	0.18021		350.107	0.23397		362.728	0.24796
	373.341	0.36057		364.147	0.13675		340.441	0.18301		346.351	0.18037		350.306	0.23427		362.934	0.24807
	373.555	0.36064		364.356	0.13684		340.637	0.18315		346.546	0.18043		350.506	0.23447		363.143	0.24819
	373.769	0.36088		364.564	0.13691		340.832	0.18328		346.745	0.1805		350.705	0.23461		363.35	0.24832
	373.982	0.36116		364.774	0.13702		341.028	0.18337		346.944	0.18063		350.907	0.23477		363.558	0.24847
	374.198	0.36158		364.979	0.1371		341.22	0.18349		347.141	0.18076		351.108	0.23501		363.765	0.24865
	374.409	0.36177		365.186	0.13717		341.413	0.18357		347.34	0.18091		351.306	0.2352		363.972	0.24871
	374.621	0.36228		365.395	0.13723		341.608	0.1837		347.533	0.181		351.505	0.23536		364.179	0.24884
	374.836	0.36257		365.602	0.13731		341.804	0.18387		347.734	0.18108		351.706	0.23543		364.386	0.24902
	375.046	0.36284		365.813	0.13742		341.998	0.18402		347.931	0.18124		351.907	0.23556		364.594	0.24915
	375.262	0.36342		366.02	0.13751		342.194	0.18408		348.131	0.18136		352.108	0.23595		364.8	0.2493
	375.474	0.36351		366.226	0.1376		342.387	0.1842		348.326	0.18147		352.306	0.23616		365.01	0.24941
	375.688	0.36385		366.435	0.13768		342.58	0.18434		348.524	0.18155		352.506	0.23623		365.215	0.24957
	375.9	0.36412		366.643	0.13775		342.774	0.18447		348.721	0.1817		352.705	0.23637		365.421	0.24975
	376.109	0.36442		366.851	0.13783		342.97	0.18457		348.918	0.1818		352.907	0.23665		365.629	0.24991
	376.329	0.36457		367.059	0.1379		343.164	0.18465		349.118	0.18193		353.108	0.23683		365.835	0.24999
	376.541	0.36482		367.268	0.13798		343.36	0.1848		349.318	0.18204		353.308	0.2369		366.044	0.25011
	376.754	0.36517		367.475	0.13808		343.554	0.18495		349.514	0.1821		353.507	0.23703		366.251	0.25032
	376.966	0.36536		367.682	0.13816		343.745	0.18511		349.711	0.18224		353.704	0.23715		366.456	0.25039
	377.177	0.36596		367.89	0.13824		343.941	0.18513		349.906	0.18237		353.905	0.23743		366.666	0.25051
	377.392	0.36619		368.099	0.13834		344.137	0.18525		350.107	0.18247		354.107	0.23762		366.873	0.25066
	377.608	0.36649		368.307	0.13842		344.331	0.18546		350.307	0.18255		354.308	0.23765		367.081	0.25081
	377.819	0.36676		368.514	0.13851		344.524	0.18557		350.502	0.18267		354.507	0.23784		367.288	0.251
	378.031	0.36713		368.723	0.1386		344.717	0.18566		350.699	0.18277		354.706	0.23816		367.495	0.25111
	378.244	0.36746		368.93	0.13865		344.912	0.1858		350.897	0.18286		354.905	0.23831		367.702	0.25121
	378.457	0.36778		369.137	0.13872		345.109	0.18594		351.095	0.18296		355.108	0.23841		367.908	0.25134
	378.672	0.36818		369.348	0.13879		345.301	0.18606		351.295	0.18304		355.307	0.2386		368.117	0.25153
	378.884	0.36832		369.555	0.13886		345.497	0.1862		351.489	0.18316		355.508	0.23881		368.324	0.25162
	379.098	0.36886		369.762	0.13892		345.69	0.18622		351.688	0.18326		355.706	0.23894		368.531	0.25179
	379.31	0.36906		369.968	0.13895		345.886	0.18638		351.883	0.18335		355.904	0.23905		368.736	0.25191
	379.525	0.36922		370.177	0.13903		346.078	0.18656		352.083	0.18338		356.106	0.23911		368.944	0.25205
	379.735	0.3696		370.388	0.1391		346.274	0.18666		352.282	0.18349		356.307	0.23926		369.152	0.25222
	379.951	0.3698		370.594	0.13916		346.47	0.18675		352.481	0.18359		356.507	0.23945		369.36	0.25237
	380.166	0.37		370.802	0.13924		346.663	0.18687		352.679	0.18371		356.708	0.23961		369.567	0.25246
	380.376	0.37008		371.007	0.13932		346.857	0.18699		352.874	0.18377		356.907	0.23972		369.77	0.25257
	380.589	0.37046		371.217	0.13939		347.05	0.18714		353.071	0.18387		357.103	0.23988		369.98	0.25272
	380.802	0.37071		371.425	0.13948		347.247	0.18728		353.273	0.18394		357.308	0.24007		370.189	0.25285
	381.018	0.37105		371.633	0.13958		347.441	0.18735		353.469	0.18406		357.507	0.24024		370.395	0.25298
	381.229	0.37137		371.842	0.13963		347.635	0.18752		353.668	0.18419		357.706	0.24044		370.604	0.25306
	381.442	0.37165		372.047	0.1397		347.828	0.18765		353.86	0.18426		357.906	0.2406		370.807	0.25322
	381.655	0.37194		372.257	0.13982		348.024	0.18778		354.06	0.18434		358.105	0.24078		371.017	0.25334
	381.867	0.37229		372.463	0.13991		348.217	0.18787		354.257	0.18447		358.306	0.24095		371.225	0.2535
	382.085	0.37241		372.673	0.13998		348.412	0.18801		354.459	0.18459		358.508	0.24111		371.432	0.25364
	382.296	0.37268		372.881	0.14006		348.608	0.18812		354.655	0.18467		358.707	0.24123		371.638	0.25373
	382.507	0.37319		373.089	0.14011		348.802	0.18826		354.853	0.18475		358.907	0.24141		371.845	0.25386
	382.72	0.37347		373.295	0.1402		348.994	0.18843		355.049	0.18485		359.106	0.24161		372.052	0.25407
	382.931	0.3738		373.503	0.14022		349.19	0.18851		355.248	0.18504		359.304	0.24177		372.26	0.25417
	383.15	0.37418		373.713	0.14024		349.385	0.18865		355.447	0.18514		359.508	0.24196		372.469	0.25424
	383.359	0.37428		373.921	0.14023		349.579	0.18883		355.644	0.18522		359.705	0.24209		372.675	0.25443
	383.575	0.37475		374.127	0.14025		349.773	0.18896		355.841	0.18533		359.907	0.24225		372.883	0.25462
	383.787	0.37515		374.334	0.14026		349.968	0.18908		356.038	0.18546		360.105	0.24248		373.088	0.25475
	383.999	0.37533		374.543	0.14029		350.16	0.18918		356.236	0.18557		360.306	0.24267		373.296	0.25488
	384.213	0.37569		374.751	0.1403		350.353	0.18927		356.433	0.1857		360.506	0.24287		373.505	0.25499
	384.427	0.37602		374.957	0.14037		350.552	0.18945		356.632	0.18579		360.707	0.24305		373.71	0.25519
	384.642	0.37621		375.168	0.14047		350.745	0.1896		356.83	0.18591		360.909	0.24327		373.917	0.25533
	384.853	0.37656		375.376	0.14051		350.941	0.18964		357.027	0.18603		361.106	0.24348		374.125	0.25542
	385.064	0.37692		375.581	0.14055		351.133	0.18977		357.224	0.18616		361.305	0.24363		374.331	0.25553
	385.279	0.37718		375.791	0.14067		351.328	0.18995		357.423	0.18626		361.505	0.24379		374.539	0.25568
	385.492	0.37762		376.001	0.14079		351.523	0.19007		357.621	0.18635		361.708	0.2439		374.747	0.25579
	385.709	0.37776		376.207	0.14085		351.719	0.19022		357.818	0.18652		361.907	0.2441		374.956	0.2559
	385.918	0.37786		376.415	0.14091		351.911	0.19033		358.015	0.18663		362.107	0.24438		375.162	0.25601
	386.13	0.37824		376.62	0.141		352.105	0.19054		358.212	0.18669		362.305	0.24446		375.366	0.25614
	386.345	0.37847		376.831	0.1411		352.298	0.19071		358.41	0.18678		362.505	0.24462		375.573	0.25633
	386.555	0.37851		377.04	0.14118		352.495	0.19081		358.608	0.18686		362.708	0.24485		375.785	0.25646
	386.773	0.3787		377.247	0.14125		352.69	0.19095		358.809	0.18692		362.909	0.24503		375.991	0.25652
	386.986	0.37869		377.454	0.14131		352.883	0.19115		359.004	0.18706		363.106	0.24517		376.196	0.25669
	387.198	0.37891		377.661	0.14139		353.078	0.19126		359.203	0.18717		363.307	0.24524		376.404	0.25688
	387.409	0.37945		377.869	0.14148		353.27	0.19135		359.401	0.18728		363.506	0.24539		376.61	0.25706
	387.624	0.37973		378.077	0.14156		353.466	0.19141		359.598	0.18736		363.707	0.24563		376.818	0.25717
	387.837	0.38003		378.285	0.14158		353.661	0.19156		359.797	0.18747		363.908	0.24582		377.027	0.25726
	388.051	0.38053		378.495	0.14167		353.854	0.19175		359.995	0.18754		364.108	0.24587		377.233	0.25739
	388.264	0.38075		378.701	0.14176		354.048	0.19184		360.192	0.18765		364.307	0.246		377.439	0.25756
	388.477	0.38115		378.909	0.14179		354.244	0.19194		360.388	0.18775		364.506	0.24636		377.646	0.25766
	388.689	0.38148		379.116	0.14178		354.437	0.19207		360.586	0.18788		364.705	0.24649		377.854	0.25779
	388.904	0.38183		379.328	0.14179		354.634	0.1922		360.785	0.18801		364.908	0.24653		378.063	0.25791
	389.118	0.38208		379.532	0.14183		354.827	0.19237		360.984	0.18807		365.106	0.24669		378.27	0.25802
	389.329	0.38247		379.741	0.14187		355.022	0.19257		361.182	0.18814		365.308	0.24689		378.478	0.25816
	389.541	0.38266		379.95	0.14184		355.214	0.19266		361.376	0.18828		365.507	0.24712		378.683	0.25831
	389.754	0.38296		380.155	0.1418		355.408	0.19285		361.576	0.18837		365.704	0.24736		378.891	0.25843
	389.968	0.38331		380.366	0.14171		355.603	0.19298		361.771	0.18846		365.906	0.24759		379.095	0.25858
	390.182	0.38357		380.574	0.14164		355.798	0.19312		361.971	0.18854		366.107	0.24775		379.308	0.25871
	390.395	0.38397		380.782	0.14165		355.994	0.19326		362.17	0.18861		366.307	0.24793		379.514	0.25885
	390.611	0.38421		380.99	0.1417		356.187	0.19327		362.368	0.18869		366.508	0.2481		379.719	0.25898
	390.82	0.38423		381.197	0.14174		356.38	0.19339		362.562	0.18879		366.704	0.24823		379.926	0.25913
	391.031	0.38466		381.404	0.14177		356.573	0.19357		362.761	0.18888		366.905	0.2484		380.131	0.25922
	391.249	0.38498		381.613	0.14183		356.771	0.19368		362.96	0.18896		367.108	0.2486		380.342	0.25943
	391.462	0.38517		381.821	0.14186		356.963	0.19377		363.158	0.18907		367.308	0.24873		380.548	0.25959
	391.676	0.38549		382.027	0.14193		357.161	0.19387		363.355	0.18917		367.507	0.24889		380.757	0.25974
	391.886	0.38571		382.234	0.142		357.353	0.19402		363.554	0.18928		367.706	0.24911		380.963	0.25989
	392.098	0.38592		382.444	0.14209		357.546	0.19415		363.75	0.18934		367.905	0.24921		381.169	0.26012
	392.314	0.38644		382.651	0.14217		357.742	0.19422		363.949	0.18947		368.106	0.24951		381.377	0.26026
	392.526	0.38664		382.861	0.14222		357.935	0.19428		364.146	0.18957		368.307	0.24971		381.584	0.26035
	392.741	0.38689		383.067	0.1423		358.132	0.19451		364.344	0.18966		368.505	0.24983		381.792	0.26047
	392.953	0.38723		383.276	0.14241		358.327	0.19469		364.543	0.18973		368.706	0.25		381.998	0.26062
	393.167	0.38738		383.483	0.14251		358.519	0.19473		364.738	0.18982		368.907	0.25028		382.204	0.2608
	393.375	0.38766		383.689	0.14258		358.713	0.19484		364.935	0.18989		369.104	0.25038		382.411	0.26092
	393.592	0.38808		383.9	0.14263		358.908	0.19498		365.136	0.19		369.309	0.25051		382.622	0.26099
	393.807	0.38813		384.108	0.14266		359.104	0.19512		365.333	0.19007		369.507	0.25066		382.829	0.26116
	394.016	0.38855		384.316	0.14272		359.297	0.19523		365.532	0.19014		369.706	0.25078		383.035	0.26136
	394.234	0.38898		384.522	0.14277		359.491	0.19531		365.728	0.19023		369.906	0.25101		383.242	0.26145
	394.443	0.38916		384.731	0.14277		359.686	0.19541		365.925	0.19036		370.103	0.25123		383.448	0.26157
	394.656	0.38959		384.941	0.14275		359.88	0.19558		366.124	0.19046		370.307	0.25142		383.657	0.26176
	394.872	0.39005		385.149	0.14277		360.076	0.19574		366.323	0.19051		370.507	0.25161		383.866	0.26193
	395.086	0.39043		385.355	0.14282		360.268	0.19581		366.52	0.19063		370.707	0.25175		384.071	0.26214
	395.299	0.3908		385.561	0.14285		360.463	0.19594		366.716	0.19073		370.907	0.25192		384.279	0.26225
	395.509	0.39125		385.77	0.14291		360.657	0.19607		366.914	0.19084		371.105	0.25214		384.484	0.26231
	395.723	0.39144		385.979	0.14298		360.853	0.19622		367.11	0.19098		371.305	0.25219		384.691	0.26258
	395.94	0.39184		386.188	0.14307		361.048	0.19628		367.313	0.19103		371.507	0.25231		384.902	0.26274
	396.15	0.39211		386.395	0.14313		361.24	0.19642		367.509	0.19111		371.706	0.25244		385.107	0.26284
	396.363	0.39224		386.602	0.14317		361.435	0.19657		367.707	0.19123		371.907	0.25267		385.315	0.26292
	396.576	0.39267		386.811	0.14323		361.629	0.19669		367.903	0.19131		372.106	0.25286		385.521	0.26314
	396.793	0.39294		387.017	0.14338		361.822	0.1968		368.1	0.19137		372.305	0.25299		385.728	0.26325
	397	0.39313		387.226	0.14349		362.017	0.19694		368.299	0.19146		372.506	0.25327		385.935	0.26339
	397.218	0.39358		387.436	0.14357		362.212	0.19705		368.499	0.19154		372.709	0.25348		386.144	0.26348
	397.43	0.3937		387.642	0.14366		362.407	0.19719		368.696	0.19161		372.905	0.25366		386.352	0.26358
	397.644	0.39406		387.849	0.14375		362.601	0.19733		368.893	0.19171		373.106	0.25377		386.557	0.2637
	397.854	0.39442		388.057	0.14386		362.794	0.19745		369.091	0.19179		373.306	0.25395		386.763	0.26383
	398.069	0.39463		388.267	0.14395		362.99	0.1976		369.288	0.19184		373.507	0.25417		386.973	0.26392
	398.286	0.39482		388.475	0.144		363.185	0.19768		369.487	0.19198		373.708	0.25437		387.181	0.26404
	398.495	0.39515		388.683	0.14409		363.38	0.19778		369.684	0.19213		373.906	0.25436		387.386	0.26415
	398.709	0.39537		388.889	0.14422		363.573	0.19796		369.88	0.19221		374.107	0.25457		387.593	0.26433
	398.919	0.39574		389.095	0.14433		363.767	0.19808		370.077	0.19229		374.304	0.25489		387.799	0.26443
	399.134	0.39605		389.304	0.14439		363.962	0.19818		370.274	0.19243		374.504	0.25512		388.007	0.26456
	399.349	0.39614		389.515	0.1445		364.158	0.19831		370.475	0.19252		374.707	0.25521		388.218	0.2647
	399.561	0.39648		389.723	0.1446		364.352	0.19847		370.674	0.19262		374.908	0.25531		388.424	0.26486
	399.775	0.39688		389.929	0.14469		364.547	0.1986		370.87	0.19269		375.107	0.25548		388.631	0.26504
	399.986	0.39698		390.136	0.14474		364.74	0.19875		371.067	0.19277		375.307	0.25569		388.836	0.26515
	400.201	0.3974		390.343	0.14469		364.933	0.19884		371.264	0.19289		375.506	0.25586		389.042	0.26529
				390.553	0.14471		365.128	0.19899		371.463	0.19303		375.707	0.25591		389.251	0.26545
				390.761	0.14476		365.321	0.19922		371.663	0.19311		375.907	0.25611		389.46	0.26559
				390.97	0.14478		365.518	0.1993		371.859	0.19319		376.107	0.25638		389.667	0.26574
				391.177	0.14479		365.709	0.19943		372.055	0.19331		376.306	0.25657		389.871	0.26587
				391.381	0.14482		365.906	0.19962		372.255	0.19343		376.506	0.25662		390.081	0.26593
				391.588	0.14482		366.098	0.19979		372.45	0.19353		376.704	0.25681		390.288	0.26607
				391.8	0.1448		366.297	0.19994		372.652	0.19364		376.91	0.25704		390.496	0.26626
				392.009	0.14488		366.489	0.20001		372.848	0.19373		377.108	0.25718		390.703	0.26634
				392.216	0.14492		366.684	0.20017		373.045	0.19387		377.309	0.25735		390.911	0.2664
				392.423	0.14495		366.876	0.20035		373.243	0.19401		377.505	0.25743		391.116	0.26654
				392.631	0.14505		367.071	0.20047		373.437	0.19409		377.707	0.25761		391.323	0.26667
				392.839	0.14512		367.267	0.20055		373.639	0.19416		377.907	0.25789		391.532	0.26681
				393.048	0.1452		367.463	0.20069		373.837	0.19426		378.109	0.25807		391.74	0.26695
				393.255	0.14528		367.655	0.20086		374.035	0.19434		378.305	0.25816		391.946	0.26702
				393.463	0.14536		367.849	0.20099		374.231	0.19447		378.506	0.2583		392.152	0.26717
				393.67	0.14549		368.042	0.20106		374.428	0.19455		378.706	0.2585		392.36	0.2673
				393.879	0.1456		368.239	0.20119		374.625	0.19464		378.907	0.25867		392.566	0.26743
				394.088	0.14564		368.434	0.20133		374.825	0.19477		379.107	0.25892		392.775	0.26753
				394.294	0.14575		368.626	0.20146		375.022	0.1949		379.309	0.25914		392.981	0.26769
				394.503	0.14586		368.821	0.20165		375.221	0.195		379.507	0.25931		393.189	0.26788
				394.709	0.14594		369.014	0.2017		375.417	0.19512		379.707	0.25951		393.395	0.26801
				394.918	0.14601		369.21	0.20185		375.615	0.1952		379.905	0.25976		393.602	0.26812
				395.127	0.1461		369.403	0.20207		375.814	0.19532		380.108	0.25989		393.811	0.26826
				395.336	0.14619		369.598	0.20212		376.012	0.19543		380.308	0.26004		394.019	0.26842
				395.542	0.14627		369.791	0.2023		376.209	0.19546		380.506	0.26024		394.225	0.26855
				395.746	0.14637		369.988	0.20244		376.405	0.19558		380.705	0.26045		394.432	0.26864
				395.956	0.14644		370.181	0.20257		376.603	0.19575		380.906	0.26071		394.637	0.26876
				396.166	0.14652		370.375	0.20268		376.801	0.19583		381.107	0.26082		394.847	0.26893
				396.376	0.14664		370.572	0.20279		377.002	0.19591		381.308	0.26095		395.054	0.26908
				396.581	0.1467		370.765	0.20287		377.198	0.19601		381.508	0.26122		395.261	0.26923
				396.789	0.14674		370.96	0.20298		377.395	0.19612		381.708	0.26149		395.467	0.26938
				396.995	0.14682		371.154	0.20315		377.59	0.19626		381.906	0.26162		395.675	0.2695
				397.205	0.14692		371.346	0.20331		377.79	0.19642		382.106	0.26171		395.884	0.26966
				397.415	0.14698		371.543	0.20342		377.988	0.1965		382.308	0.26197		396.09	0.26981
				397.622	0.14704		371.737	0.20354		378.187	0.19657		382.507	0.26219		396.296	0.26992
				397.83	0.14709		371.932	0.20364		378.383	0.19671		382.705	0.26234		396.503	0.27006
				398.034	0.14717		372.124	0.2038		378.581	0.19684		382.906	0.26252		396.71	0.27022
				398.243	0.14721		372.318	0.20394		378.776	0.19693		383.106	0.26267		396.918	0.27039
				398.452	0.14724		372.514	0.20405		378.977	0.19703		383.308	0.26292		397.127	0.27049
				398.661	0.1473		372.709	0.20418		379.176	0.19713		383.508	0.26317		397.335	0.27065
				398.867	0.14734		372.905	0.20431		379.373	0.19727		383.705	0.26324		397.54	0.27073
				399.077	0.1474		373.098	0.20439		379.57	0.19736		383.906	0.26334		397.746	0.27079
				399.283	0.14744		373.292	0.20464		379.768	0.19748		384.107	0.26361		397.954	0.27104
				399.49	0.14749		373.486	0.2048		379.965	0.19753		384.306	0.26385		398.162	0.27116
				399.699	0.14753		373.681	0.2049		380.165	0.19765		384.508	0.26399		398.371	0.27124
				399.91	0.14762		373.876	0.20498		380.363	0.1978		384.708	0.26422		398.577	0.27136
				400.114	0.14767		374.07	0.20525		380.559	0.19788		384.906	0.26446		398.783	0.27155
							374.263	0.20519		380.755	0.19793		385.107	0.26461		398.99	0.27169
							374.458	0.20537		380.953	0.19806		385.307	0.26482		399.197	0.27176
							374.652	0.20554		381.154	0.1982		385.508	0.26482		399.407	0.27192
							374.847	0.2057		381.349	0.19827		385.706	0.265		399.614	0.27207
							375.041	0.20571		381.549	0.19842		385.906	0.26528		399.822	0.27221
							375.235	0.20586		381.746	0.19851		386.107	0.26549		400.027	0.27231
							375.427	0.20598		381.945	0.19862		386.305	0.26569
							375.622	0.20615		382.14	0.19875		386.505	0.26583
							375.82	0.20625		382.34	0.19884		386.707	0.266
							376.014	0.20632		382.537	0.19889		386.908	0.26621
							376.208	0.20647		382.735	0.19902		387.106	0.2664
							376.402	0.2067		382.932	0.19918		387.307	0.26645
							376.595	0.20676		383.127	0.19925		387.504	0.26666
							376.791	0.2068		383.328	0.19936		387.708	0.26681
							376.987	0.20699		383.526	0.19948		387.908	0.26706
							377.179	0.20718		383.723	0.1996		388.106	0.26723
							377.371	0.20731		383.922	0.19972		388.306	0.26734
							377.567	0.20746		384.118	0.19984		388.507	0.26753
							377.763	0.20753		384.316	0.1999		388.706	0.26776
							377.958	0.20773		384.515	0.19997		388.909	0.26795
							378.152	0.20786		384.712	0.20007		389.107	0.26807
							378.345	0.20796		384.91	0.20021		389.308	0.26812
							378.539	0.20811		385.106	0.20029		389.506	0.2683
							378.733	0.2082		385.305	0.20038		389.707	0.26845
							378.93	0.20832		385.503	0.2005		389.908	0.26858
							379.123	0.20851		385.701	0.20057		390.109	0.26865
							379.316	0.20864		385.899	0.20067		390.307	0.26895
							379.511	0.20871		386.095	0.20077		390.508	0.26911
							379.704	0.20886		386.292	0.20084		390.705	0.26935
							379.902	0.20901		386.494	0.20096		390.908	0.26943
							380.097	0.20915		386.689	0.2011		391.11	0.2697
							380.289	0.20925		386.889	0.20119		391.308	0.26997
							380.484	0.20935		387.084	0.20126		391.505	0.27011
							380.676	0.20952		387.282	0.2014		391.706	0.27029
							380.871	0.20969		387.479	0.20149		391.907	0.27044
							381.068	0.20978		387.677	0.2016		392.108	0.27068
							381.262	0.20987		387.874	0.20168		392.308	0.27099
							381.456	0.21003		388.073	0.20177		392.507	0.27112
							381.65	0.2102		388.27	0.20188		392.706	0.27127
							381.843	0.21031		388.468	0.20202		392.905	0.27161
							382.039	0.21041		388.667	0.20208		393.107	0.27183
							382.235	0.21055		388.866	0.20218		393.307	0.27202
							382.428	0.21073		389.063	0.2023		393.508	0.27219
							382.621	0.21089		389.26	0.20247		393.708	0.2723
							382.815	0.211		389.458	0.20255		393.907	0.27258
							383.01	0.21107		389.656	0.20262		394.107	0.27278
							383.206	0.21127		389.854	0.20271		394.31	0.27287
							383.4	0.21146		390.053	0.20286		394.509	0.27306
							383.594	0.21153		390.248	0.20296		394.707	0.27335
							383.789	0.21162		390.447	0.20306		394.906	0.27342
							383.982	0.21179		390.643	0.20312		395.107	0.27366
							384.176	0.21194		390.844	0.20328		395.307	0.27379
							384.37	0.21205		391.041	0.20341		395.509	0.27384
							384.566	0.21218		391.238	0.20355		395.707	0.27401
							384.76	0.21226		391.435	0.20363		395.905	0.27423
							384.954	0.21242		391.63	0.20373		396.104	0.27444
							385.148	0.21258		391.831	0.20388		396.305	0.2745
							385.344	0.21269		392.029	0.20398		396.508	0.27463
							385.538	0.21282		392.226	0.20406		396.707	0.27481
							385.731	0.21298		392.424	0.20414		396.908	0.27505
							385.925	0.2131		392.621	0.20425		397.106	0.27514
							386.118	0.21327		392.818	0.20436		397.307	0.27525
							386.316	0.2134		393.017	0.20449		397.509	0.27542
							386.508	0.2135		393.214	0.20455		397.707	0.2758
							386.703	0.21367		393.412	0.20463		397.906	0.27595
							386.897	0.21379		393.61	0.20475		398.107	0.27606
							387.091	0.21397		393.808	0.20489		398.307	0.27621
							387.287	0.21405		394.005	0.20494		398.506	0.27649
							387.482	0.21421		394.204	0.20502		398.708	0.27669
							387.676	0.21437		394.403	0.20515		398.907	0.27681
							387.869	0.21453		394.6	0.20529		399.107	0.277
							388.063	0.21462		394.796	0.2054		399.306	0.2773
							388.257	0.21477		394.991	0.20547		399.505	0.27751
							388.454	0.215		395.192	0.20557		399.709	0.27772
[truncated: 60 more rows]

## Sheet: Figure 2h
times	average reflectance (%)	temperature (℃)	error bar (℃)
0	74.56	41.5	0.5
5	75.606	41.9	0.6
100	75.218	41.4	0.3
200	74.887	41.7	0.7
400	74.003	41.5	0.3
1000	74.165	41.6	0.3
2000	75.141	41.2	0.3

## Sheet: Figure 3c
1:0			1:2			1:4			1:6			1:8			1:10
areal strain (x100%)	temperature (℃)	error bar (℃)	areal strain (x100%)	temperature (℃)	error bar (℃)	areal strain (x100%)	temperature (℃)	error bar (℃)	areal strain (x100%)	temperature (℃)	error bar (℃)	areal strain (x100%)	temperature (℃)	error bar (℃)	areal strain (x100%)	temperature (℃)	error bar (℃)
15	29.2	0	15	41.1	1.6	15	45.2	1.3	15	50.1	1.3	15	52.1	0.4	15	52.6	0.9
12.2231	29	0	12.2231	40.7	1.7	12.2231	44.5	1.5	12.2231	49.1	1.2	12.2231	51.7	0.6	12.2231	52.2	0.5
10.1111	29.1	0	10.1111	40.3	1.7	10.1111	43.4	1.1	10.1111	47.8	1.1	10.1111	50.1	0.7	10.1111	51.2	0.4
7.16327	28.9	0	7.16327	38.5	1.7	8.76563	42.1	1.6	7.16327	45.5	1.1	8.76563	48.4	0.5	8.76563	50.4	0.7
6.11111	29.3	0	5.25	36.5	1	7.16327	40.2	1.6	6.11111	43.3	1	6.71605	45.5	0.7	6.71605	47.4	0.6
5.25	29.1	0	3.93827	34.6	0.8	6.11111	39.1	1.6	5.25	41.6	1	5.25	43.2	0.6	5.25	44.6	0.7
3.93827	28.9	0	3	33.8	0.9	5.25	38.5	0.8	4.16529	38.6	0.7	3.93827	40.4	0.7	4.32544	43	0.7
3	29.2	0	2.30579	33.2	0.5	3.93827	37	1.3	3.34028	37.7	0.8	3	37.3	0.4	3.34028	41	0.6
2.30579	29.1	0	1.77778	32.8	0.8	3	34.9	1.2	3	35.9	0.7	2.30579	35.7	0.5	2.30579	38.2	0.4
1.77778	28.9	0.1	1.04082	31.7	0.2	2.30579	33.6	0.7	2.30579	34.6	0.6	1.77778	34.4	0.6	1.77778	36.8	0.5
1.36686	29.1	0	0.5625	31.1	0.3	1.77778	32.6	0.5	1.77778	34	0.5	1.36686	33.8	0.2	1.36686	35.1	0.3
1.04082	29	0	0	30.5	0.1	1.04082	31.6	0.5	1.04082	33	0.5	1.04082	33.1	0.2	0.77778	33.6	0.3
0.5625	29	0				0.5625	31	0.4	0.5625	32.2	0.3	0.38408	32.3	0.1	0.5625	32.9	0.1
0	29	0.3				0	30.5	0.2	0.23457	31.3	0.1	0	31.4	0.6	0	31.4	0.4
									0	31.1	0

## Sheet: Figure 3d
wavelength (μm)	total reflectance of 0%	wavelength (μm)	specular reflectance of 0%	wavelength (μm)	total reflectance of 1500%	wavelength (μm)	specular reflectance of 1500%
14.4041	30.1	14.4035	10.0291	14.4041	80.2251	14.4035	77.7664
14.3642	30.7084	14.3239	9.97521	14.3642	80.0113	14.3239	77.6501
14.3245	31.1983	14.2452	9.9513	14.3245	79.8895	14.2452	77.5878
14.285	31.0683	14.1673	10.0022	14.285	79.8615	14.1673	77.5996
14.2458	30.5913	14.0904	10.1381	14.2458	79.7994	14.0904	77.5579
14.2068	30.4789	14.0142	10.3109	14.2068	79.4346	14.0142	77.4516
14.1679	30.8641	13.9388	10.4226	14.1679	79.6643	13.9388	77.2013
14.1293	31.243	13.8643	10.4488	14.1293	80.2637	13.8643	76.8894
14.0909	31.6312	13.7905	10.4342	14.0909	80.1068	13.7905	76.5917
14.0528	31.8913	13.7176	10.3875	14.0528	79.5896	13.7176	76.2825
14.0148	32.5599	13.6454	10.3056	14.0148	80.3308	13.6454	75.929
13.977	32.894	13.5739	10.1958	13.977	80.6652	13.5739	75.5754
13.9394	32.1554	13.5032	10.0735	13.9394	80.2198	13.5032	75.2267
13.9021	32.143	13.4333	9.93556	13.9021	79.6911	13.4333	74.8506
13.8649	32.1289	13.364	9.76475	13.8649	79.0582	13.364	74.4217
13.8279	32.4066	13.2955	9.59109	13.8279	79.0477	13.2955	74.0052
13.7911	32.2289	13.2277	9.46169	13.7911	78.9971	13.2277	73.5838
13.7546	32.2776	13.1605	9.36581	13.7546	79.4262	13.1605	73.0952
13.7182	32.7881	13.0941	9.24574	13.7182	79.4593	13.0941	72.4925
13.682	32.5749	13.0283	9.08959	13.682	78.7395	13.0283	71.7591
13.646	31.7909	12.9631	8.92339	13.646	78.2712	12.9631	70.8784
13.6102	31.1334	12.8986	8.77681	13.6102	77.936	12.8986	69.829
13.5745	31.4134	12.8348	8.71191	13.5745	78.7734	12.8348	68.6027
13.5391	31.7091	12.7715	8.85952	13.5391	79.4566	12.7715	67.3767
13.5038	31.4914	12.7089	9.38102	13.5038	79.4294	12.7089	66.5315
13.4687	31.2988	12.647	10.3222	13.4687	79.4045	12.647	66.6329
13.4338	31.3173	12.5855	11.5318	13.4338	79.9781	12.5855	67.9017
13.3991	31.4013	12.5248	12.726	13.3991	79.5341	12.5248	69.9297
13.3646	30.9124	12.4645	13.5305	13.3646	79.3454	12.4645	71.96
13.3302	30.305	12.4049	13.6941	13.3302	78.9093	12.4049	73.3703
13.2961	29.9528	12.3458	13.3083	13.2961	78.6507	12.3458	74.021
13.2621	29.5873	12.2873	12.7679	13.2621	78.6457	12.2873	74.2428
13.2282	29.2703	12.2294	12.3799	13.2282	78.6077	12.2294	74.4305
13.1946	29.1997	12.1719	12.0671	13.1946	78.3914	12.1719	74.8628
13.1611	29.2136	12.1151	11.6147	13.1611	78.2276	12.1151	75.685
13.1278	29.3112	12.0587	11.0886	13.1278	77.9409	12.0587	76.6085
13.0946	28.7855	12.0029	10.6253	13.0946	77.8848	12.0029	77.0692
13.0616	28.4527	11.9476	10.2482	13.0616	78.1896	11.9476	77.0063
13.0288	28.1674	11.8928	9.9711	13.0288	77.7477	11.8928	76.7254
12.9962	27.5777	11.8385	9.80649	12.9962	77.026	11.8385	76.502
12.9637	26.7741	11.7847	9.69548	12.9637	76.6205	11.7847	76.3186
12.9313	26.6949	11.7313	9.5442	12.9313	76.6957	11.7313	76.0037
12.8992	26.1731	11.6785	9.33389	12.8992	76.7486	11.6785	75.551
12.8672	25.6177	11.6261	9.14222	12.8672	76.3975	11.6261	75.1601
12.8353	24.8553	11.5742	9.04411	12.8353	74.2354	11.5742	74.9496
12.8036	23.7573	11.5228	9.04181	12.8036	70.9626	11.5228	74.8955
12.7721	23.2349	11.4718	9.0981	12.7721	72.8893	11.4718	74.9231
12.7407	22.5816	11.4213	9.19648	12.7407	73.3873	11.4213	74.9962
12.7095	22.2108	11.3712	9.34515	12.7095	69.6231	11.3712	75.0834
12.6784	24.3185	11.3215	9.53959	12.6784	70.5505	11.3215	75.1373
12.6475	25.7567	11.2723	9.73359	12.6475	72.7465	11.2723	75.0989
12.6167	26.9936	11.2235	9.8868	12.6167	73.3677	11.2235	74.9624
12.5861	28.0743	11.1751	9.98657	12.5861	73.275	11.1751	74.7448
12.5556	29.1474	11.1271	10.0432	12.5556	73.3177	11.1271	74.481
12.5253	30.3982	11.0796	10.0783	12.5253	74.1362	11.0796	74.203
12.4951	32.1238	11.0324	10.0877	12.4951	75.6107	11.0324	73.9256
12.4651	32.871	10.9857	10.0715	12.4651	76.1553	10.9857	73.6418
12.4352	33.2113	10.9393	10.0692	12.4352	76.2723	10.9393	73.3684
12.4054	33.3051	10.8934	10.0901	12.4054	75.737	10.8934	73.0897
12.3758	33.1081	10.8478	10.0959	12.3758	75.3515	10.8478	72.7894
12.3463	32.7324	10.8026	10.0698	12.3463	75.6863	10.8026	72.4679
12.317	32.3315	10.7578	10.03	12.317	76.0823	10.7578	72.1324
12.2878	31.6676	10.7133	9.9865	12.2878	75.6578	10.7133	71.7928
12.2588	31.0012	10.6692	9.93239	12.2588	75.2876	10.6692	71.4534
12.2299	30.9732	10.6255	9.86365	12.2299	75.6108	10.6255	71.1132
12.2011	31.1401	10.5821	9.78528	12.2011	76.1929	10.5821	70.7537
12.1725	31.2486	10.5391	9.68744	12.1725	76.5855	10.5391	70.3789
12.144	31.2392	10.4964	9.56967	12.144	76.224	10.4964	69.9935
12.1156	30.9917	10.4541	9.43875	12.1156	76.1912	10.4541	69.592
12.0873	30.8374	10.4121	9.29645	12.0873	76.5898	10.4121	69.1748
12.0592	30.7996	10.3705	9.1387	12.0592	76.4727	10.3705	68.7363
12.0312	30.7172	10.3292	8.96559	12.0312	76.3739	10.3292	68.2695
12.0034	30.5296	10.2882	8.78403	12.0034	76.6172	10.2882	67.7625
11.9757	30.2629	10.2475	8.58187	11.9757	77.002	10.2475	67.1901
11.9481	29.8266	10.2072	8.35483	11.9481	77.0165	10.2072	66.5567
11.9206	29.6455	10.1671	8.11073	11.9206	77.1574	10.1671	65.8466
11.8933	29.6513	10.1274	7.85883	11.8933	77.1166	10.1274	65.0363
11.8661	29.6434	10.088	7.6081	11.8661	76.7252	10.088	64.0889
11.839	29.4679	10.0489	7.37377	11.839	76.5276	10.0489	62.9949
11.812	29.5795	10.0101	7.20978	11.812	76.5925	10.0101	61.7813
11.7851	29.9546	9.97163	7.17587	11.7851	76.9256	9.97163	60.576
11.7584	30.1081	9.93343	7.31461	11.7584	77.0332	9.93343	59.6709
11.7318	29.9707	9.89551	7.62526	11.7318	76.8715	9.89551	59.4677
11.7053	29.874	9.85789	8.01188	11.7053	76.8317	9.85789	60.0935
11.679	29.5223	9.82055	8.33081	11.679	76.5083	9.82055	61.1857
11.6527	28.9156	9.78349	8.48919	11.6527	76.0603	9.78349	62.2515
11.6266	28.4957	9.7467	8.50441	11.6266	76.1706	9.7467	63.0812
11.6006	28.5531	9.7102	8.43145	11.6006	76.35	9.7102	63.6636
11.5747	28.4749	9.67397	8.31258	11.5747	76.3359	9.67397	64.051
11.5489	28.4565	9.63801	8.17982	11.5489	76.5589	9.63801	64.2979
11.5233	28.4818	9.60231	8.05002	11.5233	76.9172	9.60231	64.4568
11.4977	28.8311	9.56688	7.92867	11.4977	76.425	9.56688	64.5422
11.4723	29.2696	9.53171	7.82851	11.4723	75.9149	9.53171	64.5496
11.4469	29.2529	9.49679	7.7484	11.4469	76.0949	9.49679	64.505
11.4217	29.3573	9.46213	7.68032	11.4217	76.3915	9.46213	64.4446
11.3966	29.6309	9.42773	7.63644	11.3966	76.5962	9.42773	64.3615
11.3716	29.8551	9.39357	7.63079	11.3716	76.6227	9.39357	64.2654
11.3468	30.4134	9.35965	7.66732	11.3468	76.8876	9.35965	64.1725
11.322	31.0022	9.32598	7.75137	11.322	77.0512	9.32598	64.1236
11.2973	31.4352	9.29256	7.89521	11.2973	77.0092	9.29256	64.1371
11.2728	31.9066	9.25937	8.11134	11.2728	76.847	9.25937	64.2525
11.2483	32.226	9.22642	8.40154	11.2483	76.7052	9.22642	64.5092
11.224	32.3575	9.1937	8.77311	11.224	76.7366	9.1937	64.92
11.1997	32.7266	9.16122	9.2058	11.1997	76.8595	9.16122	65.4772
11.1756	33.0469	9.12896	9.63763	11.1756	77.0097	9.12896	66.1321
11.1515	33.2481	9.09693	9.98696	11.1515	77.3445	9.09693	66.7674
11.1276	33.4746	9.06512	10.1936	11.1276	77.4385	9.06512	67.3097
11.1038	33.7842	9.03353	10.2358	11.1038	77.3353	9.03353	67.7424
11.0801	33.7427	9.00216	10.1259	11.0801	77.2788	9.00216	68.1708
11.0564	33.6963	8.97102	9.93373	11.0564	77.2791	8.97102	68.7157
11.0329	33.6049	8.94008	9.73749	11.0329	77.1716	8.94008	69.4516
11.0095	33.3575	8.90936	9.57584	11.0095	77.003	8.90936	70.2933
10.9862	33.4459	8.87885	9.45196	10.9862	76.9783	8.87885	71.099
10.9629	33.513	8.84855	9.36187	10.9629	76.9734	8.84855	71.7635
10.9398	33.6349	8.81845	9.29016	10.9398	76.9425	8.81845	72.2664
10.9168	33.7348	8.78856	9.23885	10.9168	76.8007	8.78856	72.6202
10.8938	33.703	8.75887	9.2052	10.8938	76.6066	8.75887	72.8543
10.871	33.9343	8.72938	9.18073	10.871	76.7278	8.72938	72.9831
10.8483	34.0285	8.70008	9.17309	10.8483	76.7996	8.70008	73.0499
10.8256	33.8593	8.67098	9.17705	10.8256	76.6549	8.67098	73.0569
10.8031	33.8095	8.64208	9.18855	10.8031	76.2788	8.64208	73.0302
10.7806	33.7927	8.61337	9.20324	10.7806	76.3353	8.61337	73.0022
10.7582	33.7533	8.58485	9.21747	10.7582	76.4994	8.58485	72.9522
10.736	33.773	8.55652	9.24038	10.736	76.7762	8.55652	72.8628
10.7138	33.8543	8.52837	9.27466	10.7138	76.6157	8.52837	72.7753
10.6917	33.6003	8.50041	9.31765	10.6917	76.2988	8.50041	72.6752
10.6697	33.2559	8.47263	9.3544	10.6697	76.2337	8.47263	72.549
10.6478	33.1348	8.44503	9.37938	10.6478	76.3847	8.44503	72.4196
10.626	32.8719	8.41761	9.4	10.626	76.3984	8.41761	72.2711
10.6042	32.7146	8.39037	9.41733	10.6042	76.3804	8.39037	72.0962
10.5826	32.572	8.3633	9.42736	10.5826	76.2496	8.3633	71.9291
10.561	32.4334	8.33641	9.43045	10.561	76.0725	8.33641	71.7483
10.5396	32.1657	8.30969	9.42704	10.5396	75.877	8.30969	71.5542
10.5182	31.9721	8.28314	9.41605	10.5182	75.8476	8.28314	71.3645
10.4969	31.744	8.25677	9.39944	10.4969	75.6844	8.25677	71.1741
10.4757	31.4294	8.23055	9.37573	10.4757	75.663	8.23055	70.9352
10.4546	31.1658	8.20451	9.34152	10.4546	75.4539	8.20451	70.683
10.4335	30.9058	8.17863	9.29546	10.4335	75.2206	8.17863	70.4305
10.4126	30.6014	8.1529	9.22926	10.4126	75.2469	8.1529	70.1321
10.3917	30.2772	8.12735	9.12833	10.3917	75.3598	8.12735	69.7486
10.3709	30.0034	8.10195	8.97424	10.3709	75.1448	8.10195	69.2853
10.3502	29.7855	8.07671	8.73201	10.3502	74.8675	8.07671	68.6783
10.3296	29.434	8.05163	8.32911	10.3296	74.6592	8.05163	67.7969
10.3091	29.1044	8.0267	7.66602	10.3091	74.6242	8.0267	66.3733
10.2886	28.7459	8.00193	6.79118	10.2886	74.3839	8.00193	64.1535
10.2683	28.4017	7.97731	6.09383	10.2683	74.2449	7.97731	61.4323
10.248	28.044	7.95284	6.21325	10.248	74.1483	7.95284	60.0714
10.2278	27.6888	7.92852	7.19731	10.2278	74.0426	7.92852	61.8597
10.2076	27.3293	7.90434	8.16574	10.2076	73.9506	7.90434	65.7821
10.1876	26.9337	7.88031	8.94307	10.1876	73.7717	7.88031	70.0733
10.1676	26.4068	7.85643	9.79077	10.1676	73.3556	7.85643	72.8499
10.1477	25.8814	7.8327	10.4758	10.1477	73.0759	7.8327	73.5756
10.1279	25.2795	7.80911	10.9222	10.1279	72.8063	7.80911	73.4972
10.1081	24.8061	7.78566	11.2148	10.1081	72.5303	7.78566	73.2913
10.0885	24.3237	7.76235	11.4164	10.0885	72.0753	7.76235	73.0566
10.0689	23.8594	7.73918	11.5538	10.0689	71.6633	7.73918	72.737
10.0494	23.3317	7.71614	11.6534	10.0494	71.2845	7.71614	72.4578
10.0299	22.7901	7.69325	11.732	10.0299	71.0412	7.69325	72.2185
10.0106	22.2906	7.67049	11.799	10.0106	70.6205	7.67049	72.0207
9.99127	21.696	7.64786	11.8636	9.99127	70.0677	7.64786	71.8999
9.97205	21.503	7.62536	11.9234	9.97205	69.6008	7.62536	71.8707
9.95291	21.5604	7.603	11.9779	9.95291	69.1204	7.603	71.8766
9.93384	21.5236	7.58077	12.0069	9.93384	68.2695	7.58077	71.6911
9.91485	21.6456	7.55867	12.0061	9.91485	67.8845	7.55867	71.2926
9.89592	21.8382	7.5367	12.0067	9.89592	67.7595	7.5367	71.002
9.87708	22.3162	7.51485	12.0118	9.87708	68.1462	7.51485	70.8733
9.85831	22.6872	7.49313	12.0248	9.85831	70.1771	7.49313	70.97
9.83959	23.1568	7.47154	12.0416	9.83959	74.7846	7.47154	71.2528
9.82096	23.4641	7.45007	11.9795	9.82096	72.4623	7.45007	70.8309
9.80239	23.8742	7.42873	11.9253	9.80239	68.7635	7.42873	70.3848
9.7839	24.0955	7.4075	11.9089	9.7839	69.1338	7.4075	70.2923
9.76547	23.9375	7.38639	11.895	9.76547	69.3576	7.38639	70.2494
9.74712	23.8699	7.36541	11.8826	9.74712	69.639	7.36541	70.2819
9.72883	23.9248	7.34454	11.8718	9.72883	69.7369	7.34454	70.4101
9.71061	23.9473	7.3238	11.816	9.71061	69.7736	7.3238	70.1929
9.69246	24.0941	7.30317	11.7707	9.69246	69.8368	7.30317	70.047
9.67438	24.0306	7.28265	11.7418	9.67438	70.0676	7.28265	70.1796
9.65636	23.8617	7.26225	11.6609	9.65636	70.0029	7.26225	69.928
9.63841	23.8464	7.24197	11.5533	9.63841	70.1037	7.24197	69.5074
9.62053	23.8969	7.22179	11.4491	9.62053	70.1721	7.22179	69.4622
9.60272	23.8379	7.20173	11.2522	9.60272	70.3464	7.20173	69.4507
9.58496	23.7702	7.18178	10.9961	9.58496	70.4359	7.18178	69.3787
9.56728	23.6126	7.16194	10.6517	9.56728	70.5333	7.16194	69.4543
9.54967	23.4349	7.14221	10.3448	9.54967	70.4775	7.14221	68.9332
9.53211	23.4379	7.12259	10.2057	9.53211	70.5461	7.12259	68.5115
9.51462	23.5458	7.10308	10.084	9.51462	70.5417	7.10308	68.2966
9.49719	23.5281	7.08367	9.99321	9.49719	70.4549	7.08367	68.2619
9.47983	23.4263	7.06437	10.1075	9.47983	70.3727	7.06437	68.6618
9.46253	23.3549	7.04518	10.5697	9.46253	70.3591	7.04518	69.3298
9.4453	23.3983	7.02608	10.975	9.4453	70.2482	7.02608	69.2534
9.42812	23.3649	7.00709	11.1743	9.42812	70.274	7.00709	69.1345
9.41101	23.2927	6.9882	11.3009	9.41101	70.2813	6.9882	69.254
9.39396	23.2234	6.96942	11.3141	9.39396	70.1864	6.96942	69.3302
9.37698	23.0215	6.95073	11.1817	9.37698	70.1614	6.95073	68.8464
9.36004	22.8901	6.93215	11.0707	9.36004	70.1673	6.93215	68.458
9.34318	23.1939	6.91366	11.0844	9.34318	69.9133	6.91366	68.6259
9.32637	23.3668	6.89528	11.2245	9.32637	69.8269	6.89528	68.9524
9.30963	23.5652	6.87699	11.417	9.30963	69.9433	6.87699	69.5861
9.29295	23.6673	6.8588	11.6866	9.29295	69.9497	6.8588	70.0823
9.27633	23.7191	6.8407	11.7408	9.27633	69.8572	6.8407	69.3721
9.25977	23.9347	6.8227	11.7663	9.25977	69.8563	6.8227	69.0985
9.24325	24.1786	6.80479	11.8092	9.24325	69.9065	6.80479	69.2495
9.22681	24.4316	6.78697	11.8577	9.22681	70.0025	6.78697	69.7466
9.21042	24.9015	6.76925	11.7804	9.21042	70.1541	6.76925	69.0258
9.19409	25.2488	6.75162	11.7376	9.19409	70.4235	6.75162	68.5461
9.17781	25.6988	6.73409	11.7758	9.17781	70.4897	6.73409	68.8092
9.1616	26.1423	6.71664	11.8757	9.1616	70.6212	6.71664	69.5156
9.14544	26.6086	6.69929	11.8911	9.14544	70.9526	6.69929	69.3208
9.12934	27.0544	6.68202	11.925	9.12934	71.0654	6.68202	69.4292
9.11329	27.5595	6.66484	11.9451	9.11329	71.1117	6.66484	69.4654
9.09731	27.9644	6.64776	11.9596	9.09731	71.3016	6.64776	69.6284
9.08137	28.3941	6.63075	12.0383	9.08137	71.6533	6.63075	70.4531
9.0655	28.7067	6.61384	11.9918	9.0655	71.8833	6.61384	69.9223
9.04968	28.9137	6.59701	11.9969	9.04968	71.8734	6.59701	69.928
9.03391	28.8819	6.58026	12.0648	9.03391	71.7865	6.58026	70.6883
9.01821	29.064	6.5636	12.0543	9.01821	71.9436	6.5636	70.7605
9.00255	28.9847	6.54703	11.9555	9.00255	72.0854	6.54703	69.7228
8.98695	28.8855	6.53054	11.91	8.98695	72.1767	6.53054	69.2754
8.97139	29.3265	6.51413	11.9253	8.97139	72.7032	6.51413	69.5259
8.9559	29.5629	6.49781	11.9725	8.9559	72.8863	6.49781	70.2863
8.94046	29.4886	6.48156	11.9825	8.94046	72.9178	6.48156	70.5001
8.92507	29.5141	6.4654	11.8432	8.92507	73.0408	6.4654	68.9189
8.90973	29.5348	6.44931	11.8197	8.90973	73.1691	6.44931	68.6405
8.89445	29.5774	6.43331	11.8689	8.89445	73.14	6.43331	69.2204
8.87922	29.621	6.41739	11.8819	8.87922	73.2912	6.41739	69.5887
8.86405	29.6046	6.40154	11.7657	8.86405	73.5248	6.40154	68.5426
8.84892	29.8342	6.38577	11.7165	8.84892	73.7423	6.38577	68.2338
8.83384	30.052	6.37008	11.6825	8.83384	73.7893	6.37008	68.1412
8.81882	30.2663	6.35447	11.6614	8.81882	73.66	6.35447	68.1487
8.80385	30.3796	6.33894	11.59	8.80385	73.6263	6.33894	67.7706
8.78893	30.4053	6.32347	11.4949	8.78893	73.8933	6.32347	67.0437
8.77405	30.5272	6.30809	11.4458	8.77405	74.091	6.30809	66.7629
8.75924	30.6409	6.29278	11.4346	8.75924	74.115	6.29278	66.8313
8.74446	30.7886	6.27754	11.4331	8.74446	74.073	6.27754	66.9537
8.72974	30.931	6.26238	11.4075	8.72974	74.2228	6.26238	66.888
8.71507	31.1314	6.24729	11.3869	8.71507	74.2786	6.24729	66.8593
8.70045	31.2376	6.23227	11.3888	8.70045	74.25	6.23227	66.9862
8.68587	31.3837	6.21732	11.3916	8.68587	74.3194	6.21732	67.0487
8.67135	31.442	6.20245	11.3948	8.67135	74.416	6.20245	67.1255
8.65687	31.4717	6.18765	11.4314	8.65687	74.3665	6.18765	67.5127
8.64244	31.5735	6.17292	11.4586	8.64244	74.3358	6.17292	67.7034
8.62806	31.7331	6.15825	11.4601	8.62806	74.306	6.15825	67.6259
8.61373	31.7832	6.14366	11.4418	8.61373	74.3195	6.14366	67.3034
8.59945	31.8307	6.12913	11.4433	8.59945	74.364	6.12913	67.1917
8.58521	31.9612	6.11468	11.5141	8.58521	74.4747	6.11468	67.7811
8.57102	32.0734	6.10029	11.5134	8.57102	74.4532	6.10029	67.6594
8.55687	32.1489	6.08597	11.5109	8.55687	74.307	6.08597	67.5994
8.54278	32.2327	6.07172	11.6049	8.54278	74.3547	6.07172	68.5014
8.52873	32.1185	6.05753	11.6556	8.52873	74.3448	6.05753	68.9408
8.51473	32.1584	6.04341	11.5743	8.51473	74.2111	6.04341	67.9105
8.50076	32.3469	6.02936	11.5185	8.50076	74.1372	6.02936	67.2702
8.48685	32.4011	6.01537	11.5255	8.48685	74.103	6.01537	67.2441
8.47298	32.424	6.00144	11.5567	8.47298	74.3568	6.00144	67.4657
8.45916	32.5838	5.98758	11.6218	8.45916	74.3064	5.98758	68.0691
8.44538	32.7484	5.97379	11.6089	8.44538	74.1402	5.97379	67.9948
8.43165	32.8943	5.96005	11.5776	8.43165	74.1945	5.96005	67.7182
8.41796	32.9529	5.94639	11.6204	8.41796	74.2875	5.94639	68.1605
8.40432	32.9335	5.93278	11.6558	8.40432	74.335	5.93278	68.4091
8.39073	32.9347	5.91923	11.5969	8.39073	74.2856	5.91923	67.7273
8.37717	32.9714	5.90575	11.592	8.37717	74.0785	5.90575	67.6641
8.36366	32.9695	5.89233	11.6919	8.36366	74.0896	5.89233	68.7032
8.35019	32.8431	5.87897	11.6996	8.35019	74.4652	5.87897	68.9272
8.33677	32.8321	5.86567	11.6071	8.33677	74.5871	5.86567	68.0858
8.32338	33.0577	5.85243	11.5331	8.32338	74.2832	5.85243	67.3191
8.31004	33.1679	5.83924	11.5364	8.31004	74.2081	5.83924	67.4105
8.29674	33.147	5.82612	11.5884	8.29674	74.2895	5.82612	68.0363
8.28349	33.0787	5.81306	11.5005	8.28349	74.2981	5.81306	67.0724
8.27028	33.0677	5.80005	11.4438	8.27028	74.1633	5.80005	66.4617
8.25711	33.0958	5.78711	11.4665	8.25711	74.0233	5.78711	66.5847
8.24398	33.0368	5.77422	11.5603	8.24398	74.0529	5.77422	67.3561
8.2309	32.987	5.76139	11.5979	8.2309	74.1132	5.76139	67.6488
8.21785	32.9644	5.74861	11.5677	8.21785	74.0583	5.74861	67.3938
8.20485	32.8351	5.7359	11.5797	8.20485	73.9286	5.7359	67.5265
8.19189	32.7191	5.72323	11.6215	8.19189	73.85	5.72323	67.8788
8.17897	32.5905	5.71062	11.5718	8.17897	73.8697	5.71062	67.2733
8.16609	32.4708	5.69807	11.5069	8.16609	73.8929	5.69807	66.5749
8.15325	32.3665	5.68558	11.5021	8.15325	73.85	5.68558	66.5029
8.14045	32.312	5.67314	11.4956	8.14045	73.8121	5.67314	66.3576
8.12769	32.0906	5.66075	11.4993	8.12769	73.7485	5.66075	66.3663
8.11497	31.7696	5.64842	11.5509	8.11497	73.6726	5.64842	66.9164
8.10229	31.4352	5.63614	11.5362	8.10229	73.6239	5.63614	66.7896
8.08965	31.0645	5.62391	11.4875	8.08965	73.4616	5.62391	66.2643
8.07705	30.5792	5.61174	11.4789	8.07705	73.3165	5.61174	66.0713
8.06449	30.0149	5.59962	11.4767	8.06449	73.1432	5.59962	65.9277
8.05196	29.2782	5.58755	11.5155	8.05196	72.8557	5.58755	66.232
8.03948	28.282	5.57553	11.5654	8.03948	72.488	5.57553	66.6224
8.02704	26.9469	5.56357	11.5522	8.02704	71.9463	5.56357	66.4087
8.01463	25.4485	5.55166	11.5357	8.01463	71.2835	5.55166	66.0944
8.00227	23.7383	5.53979	11.5214	8.00227	70.4917	5.53979	65.786
7.98993	22.0802	5.52798	11.5307	7.98993	69.4124	5.52798	65.7784
7.97764	20.6418	5.51622	11.5327	7.97764	68.0621	5.51622	65.6634
7.96539	19.8824	5.50451	11.5213	7.96539	66.7126	5.50451	65.4159
7.95317	20.1277	5.49285	11.5314	7.95317	66.0216	5.49285	65.4663
7.94099	21.2209	5.48124	11.5652	7.94099	66.1942	5.48124	65.7854
7.92885	22.7993	5.46967	11.5903	7.92885	67.0716	5.46967	66.0402
7.91674	24.3042	5.45815	11.5568	7.91674	68.1856	5.45815	65.7336
7.90468	25.5653	5.44669	11.5307	7.90468	69.2528	5.44669	65.4653
7.89264	26.983	5.43527	11.5392	7.89264	70.4301	5.43527	65.5646
7.88065	28.8043	5.4239	11.5689	7.88065	71.7939	5.4239	65.9346
7.86869	30.9023	5.41258	11.5429	7.86869	73.1309	5.41258	65.6973
7.85677	32.821	5.4013	11.4923	7.85677	74.0541	5.4013	65.2079
7.84488	34.3189	5.39007	11.4753	7.84488	74.5873	5.39007	65.0848
7.83303	35.4877	5.37889	11.4762	7.83303	74.9334	5.37889	65.1349
7.82122	36.4183	5.36775	11.4853	7.82122	75.1034	5.36775	65.2854
7.80944	37.1585	5.35666	11.5205	7.80944	75.2819	5.35666	65.7317
7.7977	37.7337	5.34562	11.4944	7.7977	75.4969	5.34562	65.5761
7.78599	38.2241	5.33462	11.4356	7.78599	75.5902	5.33462	65.0348
7.77431	38.6197	5.32366	11.4231	7.77431	75.5588	5.32366	64.9152
7.76267	38.9884	5.31275	11.4261	7.76267	75.5798	5.31275	64.9649
7.75107	39.2436	5.30189	11.4317	7.75107	75.6971	5.30189	65.0858
7.7395	39.414	5.29107	11.4341	7.7395	75.7202	5.29107	65.1597
7.72797	39.6552	5.28029	11.4198	7.72797	75.7938	5.28029	65.0931
7.71647	39.8423	5.26956	11.3967	7.71647	75.8511	5.26956	64.9435
7.705	39.9481	5.25887	11.3851	7.705	75.8201	5.25887	64.8632
7.69357	40.0424	5.24823	11.3889	7.69357	75.7858	5.24823	64.9659
7.68217	40.1477	5.23763	11.3826	7.68217	75.8075	5.23763	65.0515
7.67081	40.2506	5.22706	11.3488	7.67081	75.8409	5.22706	64.9482
7.65948	40.4125	5.21655	11.3269	7.65948	75.8581	5.21655	65.0158
7.64818	40.6011	5.20607	11.3102	7.64818	75.8531	5.20607	65.1208
7.63692	40.5773	5.19564	11.2674	7.63692	75.8861	5.19564	64.9128
7.62569	40.595	5.18525	11.2188	7.62569	75.8544	5.18525	64.6684
7.61449	40.7526	5.1749	11.1809	7.61449	75.8097	5.1749	64.6081
7.60333	40.8669	5.16459	11.1403	7.60333	75.877	5.16459	64.6055
7.59219	40.9363	5.15432	11.1132	7.59219	75.8142	5.15432	64.7541
7.58109	40.9246	5.1441	11.0981	7.58109	75.7807	5.1441	64.8732
7.57002	40.8837	5.13391	11.0785	7.57002	75.8465	5.13391	64.6732
7.55899	40.9636	5.12376	11.0787	7.55899	75.8494	5.12376	64.5498
7.54798	40.9997	5.11366	11.0954	7.54798	75.8825	5.11366	64.5737
7.53702	40.9654	5.10359	11.1092	7.53702	75.8821	5.10359	64.5811
7.52607	40.9277	5.09356	11.1323	7.52607	75.8691	5.09356	64.652
7.51517	40.8694	5.08358	11.1608	7.51517	75.8454	5.08358	64.7368
7.50429	40.8544	5.07363	11.1738	7.50429	75.7748	5.07363	64.6226
7.49345	40.8433	5.06372	11.1875	7.49345	75.7087	5.06372	64.5427
7.48264	40.8142	5.05385	11.2043	7.48264	75.5696	5.05385	64.5484
7.47185	40.7311	5.04402	11.2172	7.47185	75.2791	5.04402	64.5617
7.46111	40.6556	5.03422	11.2331	7.46111	75.4106	5.03422	64.6557
7.45038	40.7025	5.02447	11.2459	7.45038	75.733	5.02447	64.806
7.4397	40.6994	5.01475	11.2301	7.4397	75.7595	5.01475	64.7322
7.42903	40.671	5.00507	11.2069	7.42903	75.7357	5.00507	64.5612
7.41841	40.6551	4.99542	11.2066	7.41841	75.7489	4.99542	64.5096
7.40781	40.6631	4.98582	11.2187	7.40781	75.8504	4.98582	64.5078
7.39724	40.6392	4.97625	11.2318	7.39724	75.8628	4.97625	64.5153
7.3867	40.579	4.96671	11.2425	7.3867	75.7548	4.96671	64.5653
7.3762	40.5615	4.95722	11.2534	7.3762	75.7389	4.95722	64.6508
7.36572	40.4779	4.94776	11.2449	7.36572	75.7986	4.94776	64.5671
7.35527	40.384	4.93833	11.2258	7.35527	75.8324	4.93833	64.4672
7.34485	40.3411	4.92894	11.2096	7.34485	75.6998	4.92894	64.4233
7.33446	40.4016	4.91959	11.1963	7.33446	75.7572	4.91959	64.3974
7.32411	40.3988	4.91027	11.1776	7.32411	75.832	4.91027	64.3905
7.31377	40.3362	4.90099	11.1467	7.31377	75.7476	4.90099	64.4072
7.30348	40.2117	4.89174	11.1019	7.30348	75.7184	4.89174	64.3508
7.2932	40.1672	4.88253	11.0664	7.2932	75.7156	4.88253	64.2637
7.28296	40.0912	4.87335	11.0533	7.28296	75.4717	4.87335	64.2318
7.27274	39.9258	4.86421	11.0507	7.27274	75.3668	4.86421	64.2312
7.26256	39.8416	4.8551	11.0509	7.26256	75.4951	4.8551	64.2474
7.2524	39.8322	4.84603	11.0547	7.2524	75.6352	4.84603	64.2921
7.24227	39.7431	4.83699	11.054	7.24227	75.7031	4.83699	64.2698
7.23217	39.5262	4.82798	11.0497	7.23217	75.6865	4.82798	64.2146
7.2221	39.3423	4.819	11.0461	7.2221	75.6111	4.819	64.2027
7.21205	39.0107	4.81006	11.0442	7.21205	75.3494	4.81006	64.1947
7.20204	38.5024	4.80116	11.0442	7.20204	75.3016	4.80116	64.184
7.19205	38.093	4.79228	11.0433	7.19205	75.1933	4.79228	64.1936
7.18209	37.5951	4.78344	11.0436	7.18209	75.0013	4.78344	64.2019
7.17216	36.8861	4.77463	11.0425	7.17216	74.7974	4.77463	64.1718
7.16225	36.1228	4.76585	11.0394	7.16225	74.5807	4.76585	64.1499
7.15237	35.685	4.75711	11.0341	7.15237	74.4569	4.75711	64.137
7.14252	35.5232	4.7484	11.0292	7.14252	74.8087	4.7484	64.1313
7.13269	35.499	4.73971	11.0213	7.13269	74.8246	4.73971	64.1252
7.12289	35.3279	4.73107	11.0103	7.12289	74.5615	4.73107	64.1195
7.11312	35.1394	4.72245	10.9935	7.11312	74.5523	4.72245	64.0983
7.10338	34.928	4.71386	10.9804	7.10338	74.5905	4.71386	64.0752
7.09366	34.568	4.70531	10.9716	7.09366	74.4501	4.70531	64.0593
7.08397	34.3656	4.69678	10.9629	7.08397	74.3542	4.69678	64.0473
7.07431	34.4824	4.68829	10.959	7.07431	74.3701	4.68829	64.0526
7.06467	34.7498	4.67983	10.9568	7.06467	74.2882	4.67983	64.059
7.05506	35.2085	4.6714	10.9535	7.05506	74.3197	4.6714	64.0387
7.04547	36.2645	4.66299	10.9472	7.04547	74.8245	4.66299	64.0183
7.03591	37.0571	4.65462	10.943	7.03591	74.9242	4.65462	64.0086
7.02638	37.5751	4.64628	10.9411	7.02638	74.8232	4.64628	64.0026
7.01687	38.1343	4.63797	10.9405	7.01687	75.0953	4.63797	64.0036
7.00739	38.3788	4.62969	10.9421	7.00739	75.0581	4.62969	64.0073
6.99793	38.5215	4.62143	10.9429	6.99793	74.9639	4.62143	64.0086
6.9885	38.7073	4.61321	10.9422	6.9885	74.9853	4.61321	64.0031
6.97909	38.7612	4.60502	10.9415	6.97909	74.8502	4.60502	63.9966
6.96971	38.6594	4.59685	10.9431	6.96971	74.742	4.59685	63.998
6.96036	38.4908	4.58872	10.9444	6.96036	75.0364	4.58872	63.9997
6.95103	38.2018	4.58061	10.9406	6.95103	74.9715	4.58061	63.9906
6.94172	37.9301	4.57253	10.9367	6.94172	74.7537	4.57253	63.9786
6.93244	37.7333	4.56448	10.9352	6.93244	74.7331	4.56448	63.9706
6.92318	37.5834	4.55646	10.933	6.92318	74.6473	4.55646	63.971
6.91396	37.6105	4.54846	10.9256	6.91396	74.5216	4.54846	63.9688
6.90475	37.9579	4.5405	10.9192	6.90475	74.7217	4.5405	63.9643
6.89557	38.2158	4.53256	10.9153	6.89557	74.7883	4.53256	63.9585
6.88641	38.4608	4.52465	10.9084	6.88641	74.6514	4.52465	63.956
6.87728	38.6902	4.51677	10.9031	6.87728	74.3721	4.51677	63.9508
6.86817	38.7744	4.50891	10.8984	6.86817	73.9757	4.50891	63.9425
6.85908	39.2092	4.50108	10.8937	6.85908	74.288	4.50108	63.9386
6.85002	39.648	4.49328	10.8891	6.85002	74.958	4.49328	63.9372
6.84098	39.7409	4.48551	10.8848	6.84098	74.7894	4.48551	63.9334
6.83197	39.7968	4.47776	10.8787	6.83197	74.7882	4.47776	63.9286
6.82298	39.9368	4.47004	10.874	6.82298	74.9279	4.47004	63.9261
6.81402	40.0137	4.46235	10.8729	6.81402	74.814	4.46235	63.9214
6.80507	40.0315	4.45468	10.8735	6.80507	74.6527	4.45468	63.9057
6.79616	39.9836	4.44704	10.871	6.79616	74.4932	4.44704	63.8916
6.78726	39.8297	4.43942	10.8624	6.78726	74.3786	4.43942	63.884
6.77839	39.9926	4.43184	10.8569	6.77839	74.8006	4.43184	63.8725
6.76954	39.9995	4.42427	10.8523	6.76954	75.0522	4.42427	63.862
6.76071	39.8602	4.41674	10.8481	6.76071	74.796	4.41674	63.8582
6.75191	39.7827	4.40923	10.8498	6.75191	74.737	4.40923	63.8534
6.74313	39.7636	4.40174	10.8457	6.74313	74.7284	4.40174	63.8513
6.73437	39.7474	4.39428	10.8385	6.73437	74.6177	4.39428	63.8498
6.72564	39.8021	4.38684	10.838	6.72564	74.4304	4.38684	63.8437
6.71693	39.7702	4.37943	10.8408	6.71693	74.005	4.37943	63.8262
6.70824	39.9536	4.37205	10.838	6.70824	74.505	4.37205	63.7998
6.69957	39.991	4.36469	10.8328	6.69957	74.5949	4.36469	63.7562
6.69092	39.9795	4.35735	10.8289	6.69092	74.4531	4.35735	63.6949
6.6823	39.94	4.35004	10.8279	6.6823	74.3246	4.35004	63.6369
6.6737	39.8455	4.34275	10.8239	6.6737	74.2096	4.34275	63.5782
6.66512	39.82	4.33549	10.8102	6.66512	74.2056	4.33549	63.5021
6.65657	39.8001	4.32825	10.7963	6.65657	74.0184	4.32825	63.4151
6.64803	39.7261	4.32104	10.7957	6.64803	74.1748	4.32104	63.3393
6.63952	39.2775	4.31385	10.791	6.63952	73.9873	4.31385	63.244
6.63103	39.5129	4.30668	10.7797	6.63103	73.525	4.30668	63.1261
6.62256	39.8546	4.29954	10.7897	6.62256	73.8888	4.29954	63.0325
6.61412	39.8995	4.29242	10.7931	6.61412	74.1607	4.29242	62.9318
6.60569	39.8423	4.28533	10.7631	6.60569	74.0828	4.28533	62.854
6.59729	39.6839	4.27826	10.74	6.59729	73.7234	4.27826	62.7863
6.5889	39.6747	4.27121	10.746	6.5889	73.6766	4.27121	62.7169
6.58054	39.6694	4.26419	10.7552	6.58054	73.6142	4.26419	62.8287
6.5722	39.584	4.25718	10.7584	6.5722	73.4559	4.25718	62.936
6.56388	39.5114	4.2502	10.769	6.56388	73.7602	4.2502	62.811
6.55558	39.4556	4.24325	10.7892	6.55558	73.65	4.24325	62.5061
6.5473	39.5386	4.23631	10.772	6.5473	73.9839	4.23631	62.3172
6.53905	39.6576	4.2294	10.7635	6.53905	74.0921	4.2294	62.4149
6.53081	39.7276	4.22251	10.7394	6.53081	74.0004	4.22251	62.6455
6.5226	39.8078	4.21565	10.7431	6.5226	74.0651	4.21565	62.9164
6.51441	39.8425	4.20881	10.7666	6.51441	74.2399	4.20881	63.1843
6.50623	39.8121	4.20198	10.7891	6.50623	73.9494	4.20198	63.4176
6.49808	39.9742	4.19519	10.8075	6.49808	73.8207	4.19519	63.59
6.48995	39.473	4.18841	10.8217	6.48995	72.3624	4.18841	63.694
6.48183	39.5118	4.18165	10.8286	6.48183	73.2264	4.18165	63.7411
6.47374	39.7474	4.17492	10.8291	6.47374	73.8097	4.17492	63.7514
6.46567	39.8287	4.16821	10.8264	6.46567	74.2741	4.16821	63.7535
6.45762	39.7148	4.16152	10.8193	6.45762	74.2045	4.16152	63.7534
6.44959	39.6464	4.15485	10.8118	6.44959	74.2361	4.15485	63.7525
6.44157	39.7176	4.1482	10.8132	6.44157	74.0765	4.1482	63.7627
6.43358	39.8544	4.14157	10.8154	6.43358	73.8993	4.14157	63.7686
6.42561	39.8979	4.13497	10.8147	6.42561	73.9864	4.13497	63.7674
6.41766	39.9236	4.12838	10.8103	6.41766	74.3345	4.12838	63.7699
6.40972	40.1046	4.12182	10.8054	6.40972	75.6434	4.12182	63.7773
6.40181	39.8584	4.11528	10.8037	6.40181	74.6634	4.11528	63.7833
6.39392	39.7278	4.10875	10.8077	6.39392	74.4052	4.10875	63.7901
6.38604	39.7042	4.10225	10.8076	6.38604	74.5952	4.10225	63.7905
6.37819	39.7257	4.09577	10.8048	6.37819	74.7209	4.09577	63.7917
6.37035	39.7551	4.08931	10.802	6.37035	74.904	4.08931	63.7987
6.36254	39.8125	4.08287	10.803	6.36254	74.9273	4.08287	63.8038
6.35474	39.7742	4.07645	10.8051	6.35474	74.721	4.07645	63.8036
6.34696	39.7879	4.07005	10.8026	6.34696	74.6738	4.07005	63.8002
6.3392	39.6631	4.06367	10.7983	6.3392	74.8236	4.06367	63.8011
6.33146	39.7037	4.05732	10.8007	6.33146	74.8604	4.05732	63.8148
6.32374	39.7497	4.05097	10.8008	6.32374	75.0381	4.05097	63.8277
6.31604	39.6857	4.04466	10.7955	6.31604	75.196	4.04466	63.8377
6.30835	39.6387	4.03836	10.7919	6.30835	75.3034	4.03836	63.8436
6.30069	39.6523	4.03207	10.7841	6.30069	75.1821	4.03207	63.8456
6.29304	39.5852	4.02581	10.7721	6.29304	75.088	4.02581	63.8475
6.28541	39.5189	4.01957	10.7601	6.28541	75.1408	4.01957	63.8376
6.27781	39.4647	4.01335	10.7437	6.27781	75.1661	4.01335	63.8162
6.27021	39.394	4.00715	10.7189	6.27021	75.0542	4.00715	63.8021
6.26264	39.3781	4.00096	10.6985	6.26264	75.2504	4.00096	63.8003
6.25509	39.4094	3.9948	10.7071	6.25509	75.2328	3.9948	63.8205
6.24755	39.2969	3.98865	10.7315	6.24755	74.9848	3.98865	63.8486
6.24003	39.2792	3.98253	10.7469	6.24003	74.919	3.98253	63.8669
6.23253	39.3875	3.97642	10.7565	6.23253	75.1002	3.97642	63.8719
6.22505	39.3157	3.97033	10.7596	6.22505	74.8976	3.97033	63.8736
6.21759	39.197	3.96426	10.7565	6.21759	74.6824	3.96426	63.873
6.21014	39.174	3.9582	10.7539	6.21014	74.8005	3.9582	63.8717
6.20271	39.0984	3.95217	10.7542	6.20271	74.9123	3.95217	63.874
6.1953	39.0904	3.94616	10.7542	6.1953	74.7746	3.94616	63.8648
6.18791	39.1178	3.94016	10.7495	6.18791	74.6102	3.94016	63.8548
6.18053	39.2167	3.93418	10.7459	6.18053	74.6611	3.93418	63.8491
6.17317	39.148	3.92822	10.7431	6.17317	74.3621	3.92822	63.8471
6.16584	39.0828	3.92227	10.741	6.16584	74.2287	3.92227	63.846
6.15851	38.9943	3.91635	10.7373	6.15851	74.3507	3.91635	63.8475
6.15121	38.9955	3.91044	10.7287	6.15121	74.2864	3.91044	63.8445
6.14392	38.9188	3.90455	10.7232	6.14392	74.2868	3.90455	63.8451
6.13665	38.9907	3.89868	10.7235	6.13665	74.4919	3.89868	63.8526
6.12939	39.0731	3.89283	10.7221	6.12939	74.2966	3.89283	63.8505
6.12216	39.18	3.88699	10.7196	6.12216	74.2354	3.88699	63.8438
6.11494	39.1027	3.88117	10.7117	6.11494	73.9426	3.88117	63.8388
6.10774	39.0961	3.87537	10.7069	6.10774	73.9728	3.87537	63.8404
6.10055	39.0533	3.86959	10.7055	6.10055	74.0144	3.86959	63.8434
6.09338	39.0844	3.86382	10.7017	6.09338	74.0493	3.86382	63.8416
6.08623	39.0897	3.85807	10.7013	6.08623	73.8912	3.85807	63.8384
6.07909	39.036	3.85234	10.6991	6.07909	73.7889	3.85234	63.8316
6.07197	38.9146	3.84662	10.6897	6.07197	73.2414	3.84662	63.8193
6.06487	39.0106	3.84092	10.6814	6.06487	73.5611	3.84092	63.8193
6.05779	38.9856	3.83524	10.674	6.05779	73.3835	3.83524	63.827
6.05072	39.1408	3.82958	10.6665	6.05072	74.3862	3.82958	63.8267
6.04367	39.4452	3.82393	10.66	6.04367	74.8989	3.82393	63.8198
6.03663	39.1981	3.8183	10.6542	6.03663	73.9184	3.8183	63.814
6.02961	39.1103	3.81268	10.646	6.02961	73.7276	3.81268	63.8045
6.02261	39.1459	3.80708	10.6345	6.02261	73.6635	3.80708	63.7929
6.01562	39.1774	3.8015	10.6212	6.01562	73.6356	3.8015	63.7814
6.00865	39.3147	3.79594	10.6082	6.00865	73.9486	3.79594	63.7728
6.0017	39.3019	3.79039	10.5983	6.0017	73.7104	3.79039	63.7672
5.99476	39.32	3.78485	10.5869	5.99476	73.3711	3.78485	63.7619
5.98784	39.2715	3.77934	10.5666	5.98784	73.0332	3.77934	63.7523
5.98093	39.2839	3.77383	10.5466	5.98093	73.3346	3.77383	63.7341
5.97404	39.2582	3.76835	10.5315	5.97404	73.4245	3.76835	63.7184
5.96716	39.283	3.76288	10.517	5.96716	73.7576	3.76288	63.7093
5.96031	39.2043	3.75743	10.5052	5.96031	73.4146	3.75743	63.7059
5.95347	39.1813	3.75199	10.4988	5.95347	73.1011	3.75199	63.7052
5.94664	39.2034	3.74657	10.497	5.94664	73.0453	3.74657	63.7007
5.93983	39.2019	3.74116	10.4979	5.93983	73.5791	3.74116	63.7054
5.93303	39.3124	3.73577	10.4975	5.93303	73.5651	3.73577	63.7086
5.92625	39.1576	3.73039	10.4991	5.92625	72.8752	3.73039	63.7134
5.91948	39.0984	3.72503	10.5016	5.91948	72.9633	3.72503	63.7245
5.91273	39.1209	3.71969	10.5017	5.91273	73.1577	3.71969	63.7315
5.906	39.1488	3.71436	10.4975	5.906	72.9945	3.71436	63.7283
5.89928	39.1853	3.70905	10.4907	5.89928	73.0577	3.70905	63.7273
5.89257	38.998	3.70375	10.4842	5.89257	72.5219	3.70375	63.724
5.88589	39.1554	3.69847	10.4746	5.88589	73.0445	3.69847	63.7215
5.87921	39.3753	3.6932	10.4634	5.87921	74.1668	3.6932	63.7233
5.87256	39.2162	3.68794	10.4559	5.87256	73.0153	3.68794	63.7227
5.86591	39.212	3.6827	10.4505	5.86591	72.6713	3.6827	63.7231
5.85928	39.1849	3.67748	10.445	5.85928	73.0329	3.67748	63.7264
5.85267	39.1359	3.67227	10.4382	5.85267	73.123	3.67227	63.7244
5.84607	39.1551	3.66708	10.431	5.84607	73.0265	3.66708	63.7185
5.83949	39.1827	3.6619	10.4248	5.83949	72.9425	3.6619	63.7289
5.83292	39.1137	3.65673	10.4152	5.83292	72.4916	3.65673	63.7357
5.82637	38.9977	3.65158	10.4067	5.82637	72.1143	3.65158	63.7346
5.81983	39.1488	3.64645	10.3972	5.81983	73.2758	3.64645	63.7308
5.8133	39.0762	3.64133	10.3844	5.8133	73.3239	3.64133	63.7145
5.80679	39.0087	3.63622	10.3713	5.80679	73.0539	3.63622	63.7045
5.8003	39.0701	3.63113	10.3618	5.8003	73.2017	3.63113	63.711
5.79382	39.06	3.62605	10.3489	5.79382	73.1986	3.62605	63.71
5.78735	39.0324	3.62098	10.3316	5.78735	73.0807	3.62098	63.7056
5.7809	39.0452	3.61593	10.3136	5.7809	72.8614	3.61593	63.7015
5.77446	39.0323	3.6109	10.2889	5.77446	72.7003	3.6109	63.6858
5.76804	39.2459	3.60587	10.2536	5.76804	73.0958	3.60587	63.6613
5.76163	39.3409	3.60087	10.2199	5.76163	73.2848	3.60087	63.6422
5.75524	39.1165	3.59587	10.1787	5.75524	72.6781	3.59587	63.611
5.74885	39.0967	3.59089	10.1233	5.74885	72.7581	3.59089	63.5668
5.74249	39.102	3.58593	10.0635	5.74249	72.7901	3.58593	63.5286
5.73614	39.0875	3.58097	10.0209	5.73614	72.6381	3.58097	63.5045
5.7298	39.1068	3.57603	9.99714	5.7298	72.5491	3.57603	63.4883
5.72347	39.0957	3.57111	9.98408	5.72347	72.311	3.57111	63.4907
5.71716	39.0712	3.5662	9.97858	5.71716	72.3329	3.5662	63.4943
5.71087	39.1232	3.5613	9.96806	5.71087	72.9118	3.5613	63.4886
5.70458	39.102	3.55641	9.95759	5.70458	73.0918	3.55641	63.4925
5.69831	39.0284	3.55154	9.95667	5.69831	72.9594	3.55154	63.5016
5.69206	39.0844	3.54668	9.95226	5.69206	72.9411	3.54668	63.5038
5.68582	39.0254	3.54184	9.94429	5.68582	72.7597	3.54184	63.5104
5.67959	39.0055	3.537	9.93842	5.67959	72.8067	3.537	63.5236
5.67338	39.0318	3.53219	9.9228	5.67338	73.0952	3.53219	63.5211
5.66718	38.9234	3.52738	9.89943	5.66718	72.9601	3.52738	63.5014
5.66099	38.886	3.52259	9.8789	5.66099	72.8986	3.52259	63.4952
5.65482	39.0153	3.51781	9.8658	5.65482	72.898	3.51781	63.4955
5.64866	39.0824	3.51304	9.85529	5.64866	72.6659	3.51304	63.4939
5.64251	39.1311	3.50829	9.84547	5.64251	72.6693	3.50829	63.4931
5.63638	39.0719	3.50355	9.83113	5.63638	72.8574	3.50355	63.4924
5.63026	39.0046	3.49882	9.8066	5.63026	72.8079	3.49882	63.4794
5.62415	38.9509	3.4941	9.77392	5.62415	72.7318	3.4941	63.4607
5.61806	38.9523	3.4894	9.73322	5.61806	72.7022	3.4894	63.4304
5.61198	38.9713	3.48471	9.68784	5.61198	72.8317	3.48471	63.3886
5.60591	39.0252	3.48003	9.63175	5.60591	72.8669	3.48003	63.3388
5.59986	39.0548	3.47537	9.57072	5.59986	72.9948	3.47537	63.2817
5.59381	39.0299	3.47072	9.50185	5.59381	72.903	3.47072	63.2134
5.58779	39.058	3.46607	9.41132	5.58779	72.7196	3.46607	63.1226
5.58177	39.2022	3.46145	9.29074	5.58177	72.5703	3.46145	62.992
5.57577	39.2027	3.45683	9.12554	5.57577	72.7366	3.45683	62.8061
5.56978	39.105	3.45223	8.91055	5.56978	72.5513	3.45223	62.5435
5.56381	39.129	3.44764	8.66779	5.56381	72.6383	3.44764	62.2466
5.55784	39.2184	3.44306	8.50893	5.55784	72.7389	3.44306	62.0611
5.55189	39.2578	3.43849	8.55531	5.55189	72.7881	3.43849	62.145
5.54595	39.2201	3.43394	8.75843	5.54595	72.8613	3.43394	62.4151
5.54003	39.2065	3.4294	8.96228	5.54003	72.8799	3.4294	62.6754
5.53412	39.2551	3.42487	9.08651	5.53412	72.8748	3.42487	62.821
5.52822	39.2696	3.42035	9.1252	5.52822	72.8484	3.42035	62.8548
5.52233	39.324	3.41584	9.08498	5.52233	72.7408	3.41584	62.7945
5.51645	39.3554	3.41135	8.9829	5.51645	72.8829	3.41135	62.6716
5.51059	39.3249	3.40686	8.82808	5.51059	72.954	3.40686	62.4819
5.50474	39.3344	3.40239	8.59304	5.50474	72.9993	3.40239	62.1649
5.4989	39.3501	3.39793	8.24928	5.4989	72.9593	3.39793	61.6569
5.49308	39.3427	3.39349	7.76399	5.49308	72.8743	3.39349	60.8601
5.48727	39.3443	3.38905	7.08848	5.48727	72.7575	3.38905	59.5511
5.48147	39.4312	3.38463	6.23361	5.48147	72.8174	3.38463	57.5092
5.47568	39.4491	3.38021	5.37733	5.47568	72.8419	3.38021	55.0151
5.4699	39.4081	3.37581	4.87872	5.4699	72.7041	3.37581	53.4648
5.46414	39.4575	3.37142	5.02446	5.46414	72.8685	3.37142	54.1839
5.45839	39.3926	3.36704	5.74274	5.45839	72.9624	3.36704	56.6002
5.45265	39.3312	3.36268	6.69591	5.45265	72.8818	3.36268	59.1526
5.44692	39.3171	3.35832	7.56332	5.44692	72.8261	3.35832	60.9665
5.4412	39.377	3.35398	8.22104	5.4412	72.8081	3.35398	62.0535
5.4355	39.3457	3.34964	8.68112	5.4355	72.856	3.34964	62.7047
5.42981	39.3446	3.34532	8.99165	5.42981	72.716	3.34532	63.0917
5.42413	39.5243	3.34101	9.19521	5.42413	72.7254	3.34101	63.3246
5.41846	39.572	3.33671	9.33363	5.41846	72.8224	3.33671	63.4655
5.4128	39.4294	3.33242	9.42788	5.4128	72.7242	3.33242	63.5722
5.40716	39.3507	3.32814	9.49485	5.40716	72.8252	3.32814	63.6624
5.40153	39.3125	3.32388	9.54003	5.40153	72.8008	3.32388	63.7357
5.39591	39.2969	3.31962	9.57457	5.39591	72.7802	3.31962	63.8121
5.3903	39.2638	3.31538	9.60171	5.3903	72.7954	3.31538	63.8178
5.3847	39.2561	3.31114	9.61584	5.3847	72.7696	3.31114	63.7839
5.37911	39.2351	3.30692	9.62367	5.37911	72.7489	3.30692	63.802
5.37354	39.2007	3.30271	9.62809	5.37354	72.7678	3.30271	63.8663
5.36798	39.2176	3.2985	9.62534	5.36798	72.793	3.2985	63.9251
5.36243	39.2359	3.29431	9.60646	5.36243	72.659	3.29431	63.8768
5.35689	39.3045	3.29013	9.58671	5.35689	72.3904	3.29013	63.7952
5.35136	39.3948	3.28596	9.57781	5.35136	72.451	3.28596	63.772
5.34584	39.2859	3.2818	9.57299	5.34584	72.8066	3.2818	63.7996
5.34034	39.1377	3.27765	9.56663	5.34034	72.7979	3.27765	63.8113
5.33484	39.0926	3.27352	9.56435	5.33484	72.8043	3.27352	63.8364
5.32936	39.1436	3.26939	9.56298	5.32936	72.8167	3.26939	63.8638
5.32389	39.1958	3.26527	9.55747	5.32389	72.849	3.26527	63.8926
5.31843	39.1125	3.26116	9.55136	5.31843	72.836	3.26116	63.9101
5.31298	39.0687	3.25706	9.53979	5.31298	72.7822	3.25706	63.8534
5.30754	39.1064	3.25298	9.53232	5.30754	72.6882	3.25298	63.8389
5.30211	39.1369	3.2489	9.52607	5.30211	72.6839	3.2489	63.8945
5.2967	39.1315	3.24484	9.5161	5.2967	72.6762	3.24484	63.9109
5.29129	39.1182	3.24078	9.51109	5.29129	72.6906	3.24078	63.8635
5.2859	39.0633	3.23673	9.50384	5.2859	72.7176	3.23673	63.8447
5.28052	39.0345	3.2327	9.49429	5.28052	72.6537	3.2327	63.8997
5.27514	39.0366	3.22867	9.48691	5.27514	72.6254	3.22867	63.9628
5.26978	38.9846	3.22466	9.48214	5.26978	72.6834	3.22466	63.9568
5.26443	39.0143	3.22065	9.47379	5.26443	72.7241	3.22065	63.8959
5.25909	39.0136	3.21666	9.46572	5.25909	72.693	3.21666	63.8587
5.25376	38.95	3.21267	9.46538	5.25376	72.6062	3.21267	63.8871
5.24845	38.9376	3.20869	9.46005	5.24845	72.5899	3.20869	63.9311
5.24314	38.9695	3.20473	9.45342	5.24314	72.5676	3.20473	63.9421
5.23785	38.9296	3.20077	9.45998	5.23785	72.5742	3.20077	63.9307
5.23256	38.8532	3.19682	9.46943	5.23256	72.652	3.19682	63.9026
5.22728	38.8484	3.19289	9.47653	5.22728	72.6707	3.19289	63.8926
5.22202	38.8413	3.18896	9.4749	5.22202	72.593	3.18896	63.8586
5.21677	38.8184	3.18504	9.47073	5.21677	72.5343	3.18504	63.8154
5.21153	38.7742	3.18113	9.4791	5.21153	72.5683	3.18113	63.8198
5.20629	38.7264	3.17724	9.48253	5.20629	72.4466	3.17724	63.8163
5.20107	38.7069	3.17335	9.47774	5.20107	72.4254	3.17335	63.806
5.19586	38.6454	3.16947	9.48124	5.19586	72.562	3.16947	63.7978
5.19066	38.6216	3.1656	9.48954	5.19066	72.5709	3.1656	63.8055
5.18547	38.5864	3.16174	9.48993	5.18547	72.5345	3.16174	63.8138
5.18029	38.5615	3.15789	9.48888	5.18029	72.4979	3.15789	63.8198
5.17512	38.5239	3.15404	9.49092	5.17512	72.4854	3.15404	63.8192
5.16996	38.4312	3.15021	9.4932	5.16996	72.4968	3.15021	63.848
5.16481	38.3027	3.14639	9.49036	5.16481	72.4902	3.14639	63.8731
5.15967	38.2012	3.14257	9.47905	5.15967	72.433	3.14257	63.8454
5.15454	38.1559	3.13877	9.47527	5.15454	72.3471	3.13877	63.8115
5.14942	38.1279	3.13498	9.46976	5.14942	72.2804	3.13498	63.7711
5.14431	38.1328	3.13119	9.46547	5.14431	72.3328	3.13119	63.7931
5.13921	38.1095	3.12741	9.47026	5.13921	72.2863	3.12741	63.8355
5.13413	38.0929	3.12364	9.46162	5.13413	72.3846	3.12364	63.7749
5.12905	38.1456	3.11988	9.45452	5.12905	72.4106	3.11988	63.7292
5.12398	38.1752	3.11613	9.45838	5.12398	72.391	3.11613	63.7803
5.11892	38.2086	3.11239	9.46068	5.11892	72.3793	3.11239	63.8178
5.11387	38.2602	3.10866	9.45867	5.11387	72.4435	3.10866	63.8051
5.10883	38.2722	3.10494	9.45707	5.10883	72.474	3.10494	63.7811
5.10381	38.3021	3.10123	9.45012	5.10381	72.46	3.10123	63.7467
5.09879	38.3542	3.09752	9.43817	5.09879	72.469	3.09752	63.7458
5.09378	38.3986	3.09382	9.4274	5.09378	72.4781	3.09382	63.7298
5.08878	38.4865	3.09014	9.42493	5.08878	72.3665	3.09014	63.7224
5.08379	38.5434	3.08646	9.42618	5.08379	72.3431	3.08646	63.7353
5.07881	38.5397	3.08279	9.42283	5.07881	72.4567	3.08279	63.7562
5.07384	38.5699	3.07913	9.40996	5.07384	72.4616	3.07913	63.7222
5.06888	38.6397	3.07547	9.401	5.06888	72.4534	3.07547	63.7085
5.06393	38.7097	3.07183	9.40113	5.06393	72.4912	3.07183	63.7381
5.05899	38.7605	3.06819	9.39879	5.05899	72.5316	3.06819	63.736
5.05406	38.806	3.06457	9.39869	5.05406	72.5446	3.06457	63.7272
5.04914	38.8346	3.06095	9.39241	5.04914	72.4921	3.06095	63.7096
5.04423	38.8774	3.05734	9.3924	5.04423	72.526	3.05734	63.7464
5.03933	38.8665	3.05374	9.40129	5.03933	72.5572	3.05374	63.8228
5.03443	38.8637	3.05015	9.39881	5.03443	72.5065	3.05015	63.8065
5.02955	38.8998	3.04656	9.38721	5.02955	72.4907	3.04656	63.7726
5.02468	38.9473	3.04299	9.37788	5.02468	72.4481	3.04299	63.7806
5.01981	38.9593	3.03942	9.368	5.01981	72.3752	3.03942	63.8008
5.01496	38.8831	3.03586	9.36031	5.01496	72.4579	3.03586	63.7959
5.01011	38.8523	3.03231	9.36136	5.01011	72.4912	3.03231	63.777
5.00528	38.8684	3.02877	9.35779	5.00528	72.4501	3.02877	63.7558
5.00045	38.8863	3.02523	9.35169	5.00045	72.4759	3.02523	63.7855
4.99563	38.889	3.02171	9.35336	4.99563	72.5042	3.02171	63.8675
4.99082	38.9096	3.01819	9.35551	4.99082	72.4887	3.01819	63.8706
4.98603	38.9405	3.01468	9.35309	4.98603	72.4684	3.01468	63.8222
4.98124	38.9831	3.01118	9.34463	4.98124	72.448	3.01118	63.8138
4.97646	39.0003	3.00768	9.34428	4.97646	72.4709	3.00768	63.8442
4.97168	39.0141	3.0042	9.34729	4.97168	72.4784	3.0042	63.8459
4.96692	39.0467	3.00072	9.34591	4.96692	72.4903	3.00072	63.8537
4.96217	39.0796	2.99725	9.33381	4.96217	72.473	2.99725	63.8789
4.95743	39.1107	2.99379	9.31533	4.95743	72.4265	2.99379	63.8337
4.95269	39.0847	2.99034	9.31245	4.95269	72.4476	2.99034	63.8002
4.94796	39.0513	2.98689	9.3108	4.94796	72.4507	2.98689	63.8045
4.94325	39.032	2.98346	9.30612	4.94325	72.4364	2.98346	63.8502
4.93854	39.0537	2.98003	9.30889	4.93854	72.46	2.98003	63.9229
4.93384	39.0595	2.97661	9.30622	4.93384	72.4842	2.97661	63.9637
4.92915	39.0234	2.97319	9.30184	4.92915	72.4788	2.97319	63.9954
4.92447	38.9904	2.96979	9.29943	4.92447	72.4374	2.96979	63.9708
4.9198	38.9208	2.96639	9.29544	4.9198	72.3154	2.96639	63.8881
4.91514	38.8781	2.963	9.2928	4.91514	72.3341	2.963	63.8543
4.91048	38.8785	2.95962	9.2945	4.91048	72.4419	2.95962	63.883
4.90583	38.8601	2.95624	9.30253	4.90583	72.4047	2.95624	63.9521
4.9012	38.823	2.95288	9.29527	4.9012	72.3311	2.95288	63.9588
4.89657	38.7484	2.94952	9.27895	4.89657	72.3525	2.94952	63.9684
4.89195	38.6747	2.94616	9.27512	4.89195	72.3935	2.94616	64.0102
4.88734	38.6246	2.94282	9.27121	4.88734	72.3521	2.94282	63.9727
4.88274	38.6093	2.93948	9.27016	4.88274	72.3326	2.93948	63.9466
4.87814	38.5518	2.93615	9.26715	4.87814	72.3336	2.93615	63.9277
4.87356	38.5309	2.93283	9.2608	4.87356	72.361	2.93283	63.9107
4.86898	38.5543	2.92952	9.26513	4.86898	72.3487	2.92952	63.9401
4.86441	38.5836	2.92621	9.28546	4.86441	72.3006	2.92621	64.0707
4.85986	38.5808	2.92291	9.29914	4.85986	72.2852	2.92291	64.1795
4.8553	38.6098	2.91962	9.28101	4.8553	72.3027	2.91962	64.0625
4.85076	38.67	2.91634	9.26246	4.85076	72.3188	2.91634	63.9923
4.84623	38.6716	2.91306	9.25837	4.84623	72.2665	2.91306	64.0008
4.84171	38.6886	2.90979	9.26185	4.84171	72.2658	2.90979	64.0134
4.83719	38.6917	2.90653	9.28165	4.83719	72.3413	2.90653	64.1384
4.83268	38.7226	2.90327	9.29674	4.83268	72.3511	2.90327	64.3196
4.82818	38.7363	2.90003	9.28665	4.82818	72.3173	2.90003	64.2848
4.82369	38.7016	2.89679	9.27019	4.82369	72.3107	2.89679	64.0826
4.81921	38.6904	2.89355	9.27532	4.81921	72.3242	2.89355	64.053
4.81473	38.7334	2.89033	9.28751	4.81473	72.2921	2.89033	64.1512
4.81027	38.7498	2.88711	9.28328	4.81027	72.278	2.88711	64.1998
4.80581	38.7439	2.8839	9.26023	4.80581	72.2779	2.8839	64.1352
4.80136	38.7671	2.88069	9.2602	4.80136	72.2537	2.88069	64.1128
4.79692	38.7413	2.8775	9.27105	4.79692	72.2857	2.8775	64.1388
4.79248	38.7252	2.87431	9.28353	4.79248	72.3231	2.87431	64.2507
4.78806	38.7992	2.87112	9.29785	4.78806	72.3091	2.87112	64.3427
4.78364	38.8447	2.86795	9.29274	4.78364	72.2866	2.86795	64.2744
4.77923	38.797	2.86478	9.28825	4.77923	72.2881	2.86478	64.2046
4.77483	38.7614	2.86162	9.2906	4.77483	72.2929	2.86162	64.2379
4.77044	38.7884	2.85846	9.30159	4.77044	72.2765	2.85846	64.4098
4.76605	38.8112	2.85531	9.33237	4.76605	72.2718	2.85531	64.6623
4.76168	38.8312	2.85217	9.34834	4.76168	72.2878	2.85217	64.6453
4.75731	38.8358	2.84904	9.3387	4.75731	72.3078	2.84904	64.4876
4.75295	38.8484	2.84591	9.32589	4.75295	72.3442	2.84591	64.3238
4.7486	38.8528	2.84279	9.32607	4.7486	72.3401	2.84279	64.344
4.74425	38.8546	2.83968	9.34487	4.74425	72.3069	2.83968	64.6878
4.73991	38.8368	2.83657	9.38003	4.73991	72.3025	2.83657	65.0254
4.73559	38.7854	2.83347	9.38191	4.73559	72.3203	2.83347	64.8574
4.73126	38.7419	2.83038	9.34753	4.73126	72.281	2.83038	64.4702
4.72695	38.787	2.82729	9.3383	4.72695	72.2471	2.82729	64.3594
4.72265	38.7719	2.82421	9.35138	4.72265	72.2437	2.82421	64.5042
4.71835	38.706	2.82114	9.37908	4.71835	72.2362	2.82114	64.9062
4.71406	38.6748	2.81807	9.387	4.71406	72.2558	2.81807	64.9369
4.70978	38.6721	2.81501	9.38463	4.70978	72.2915	2.81501	64.7452
4.70551	38.623	2.81196	9.3862	4.70551	72.2608	2.81196	64.5859
4.70124	38.6137	2.80891	9.3973	4.70124	72.2742	2.80891	64.7791
4.69698	38.6277	2.80587	9.43117	4.69698	72.3007	2.80587	65.4236
4.69273	38.6384	2.80284	9.41817	4.69273	72.3161	2.80284	65.4714
4.68849	38.6551	2.79981	9.35924	4.68849	72.3264	2.79981	64.78
4.68425	38.6403	2.79679	9.35647	4.68425	72.2771	2.79679	64.6338
4.68002	38.5949	2.79378	9.36717	4.68002	72.2195	2.79378	64.6797
4.6758	38.5966	2.79077	9.38385	4.6758	72.2068	2.79077	64.964
4.67159	38.6323	2.78777	9.41215	4.67159	72.2093	2.78777	65.3948
4.66739	38.6394	2.78477	9.38817	4.66739	72.2255	2.78477	65.1889
4.66319	38.6124	2.78179	9.37824	4.66319	72.234	2.78179	65.1978
4.659	38.6487	2.7788	9.38946	4.659	72.2695	2.7788	65.3254
4.65482	38.6545	2.77583	9.37703	4.65482	72.27	2.77583	65.0773
4.65064	38.6099	2.77286	9.39043	4.65064	72.2679	2.77286	65.1744
4.64648	38.6384	2.7699	9.45426	4.64648	72.2909	2.7699	65.7573
4.64232	38.6657	2.76694	9.47387	4.64232	72.2975	2.76694	66.1179
4.63816	38.6116	2.76399	9.43301	4.63816	72.263	2.76399	66.0217
4.63402	38.574	2.76105	9.37286	4.63402	72.237	2.76105	65.3897
4.62988	38.6046	2.75811	9.35803	4.62988	72.2272	2.75811	65.3449
4.62575	38.6478	2.75518	9.36868	4.62575	72.252	2.75518	65.6612
4.62163	38.6607	2.75226	9.32742	4.62163	72.2858	2.75226	65.0695
4.61751	38.6917	2.74934	9.30387	4.61751	72.3159	2.74934	64.7305
4.6134	38.7091	2.74642	9.31706	4.6134	72.3034	2.74642	64.8825
4.6093	38.6973	2.74352	9.36131	4.6093	72.2527	2.74352	65.5418
4.60521	38.7153	2.74062	9.43892	4.60521	72.2501	2.74062	66.5028
4.60112	38.7472	2.73772	9.37185	4.60112	72.2731	2.73772	65.6456
4.59704	38.7236	2.73484	9.32129	4.59704	72.2386	2.73484	64.926
4.59297	38.7232	2.73195	9.31395	4.59297	72.22	2.73195	64.5134
4.58891	38.7353	2.72908	9.33612	4.58891	72.2221	2.72908	64.5461
4.58485	38.7327	2.72621	9.41505	4.58485	72.2038	2.72621	65.38
4.5808	38.7576	2.72334	9.51863	4.5808	72.2514	2.72334	66.452
4.57676	38.7711	2.72049	9.51622	4.57676	72.2749	2.72049	66.3604
4.57272	38.7904	2.71764	9.44166	4.57272	72.2932	2.71764	65.3992
4.56869	38.8478	2.71479	9.4046	4.56869	72.3262	2.71479	65.0002
4.56467	38.8232	2.71195	9.42993	4.56467	72.2951	2.71195	65.5843
4.56066	38.7807	2.70912	9.44246	4.56066	72.2653	2.70912	65.7982
4.55665	38.7655	2.70629	9.39085	4.55665	72.2634	2.70629	64.9235
4.55265	38.7401	2.70347	9.38587	4.55265	72.2169	2.70347	64.7323
4.54866	38.745	2.70065	9.40243	4.54866	72.2106	2.70065	64.9202
4.54467	38.7316	2.69784	9.42431	4.54467	72.2189	2.69784	65.2474
4.54069	38.6955	2.69504	9.4732	4.54069	72.1916	2.69504	65.9224
4.53672	38.7141	2.69224	9.45793	4.53672	72.1856	2.69224	65.5125
4.53275	38.7345	2.68944	9.44707	4.53275	72.1956	2.68944	65.2418
4.52879	38.7275	2.68666	9.48845	4.52879	72.1822	2.68666	65.6967
4.52484	38.743	2.68388	9.53326	4.52484	72.1686	2.68388	65.877
4.5209	38.7301	2.6811	9.53066	4.5209	72.1592	2.6811	65.894
4.51696	38.7135	2.67833	9.54302	4.51696	72.1851	2.67833	66.7366
4.51303	38.7078	2.67557	9.59495	4.51303	72.1701	2.67557	67.0938
4.5091	38.7415	2.67281	9.61665	4.5091	72.1539	2.67281	66.8542
4.50518	38.7657	2.67006	9.63892	4.50518	72.1815	2.67006	67.4957
4.50127	38.6974	2.66731	9.62114	4.50127	72.1903	2.66731	68.2139
4.49737	38.6887	2.66457	9.55256	4.49737	72.1416	2.66457	67.0449
4.49347	38.7248	2.66183	9.52318	4.49347	72.1404	2.66183	66.0333
4.48958	38.7748	2.6591	9.49292	4.48958	72.2176	2.6591	65.5055
4.4857	38.7929	2.65638	9.46425	4.4857	72.2321	2.65638	65.2868
4.48182	38.7599	2.65366	9.46744	4.48182	72.2122	2.65366	65.3049
4.47795	38.7059	2.65094	9.44574	4.47795	72.2418	2.65094	64.8287
4.47409	38.6881	2.64824	9.42166	4.47409	72.2371	2.64824	64.6041
4.47023	38.7096	2.64553	9.43755	4.47023	72.2198	2.64553	64.8268
4.46638	38.7004	2.64284	9.4663	4.46638	72.2249	2.64284	64.9179
4.46254	38.6773	2.64015	9.4797	4.46254	72.1916	2.64015	64.6716
4.4587	38.7149	2.63746	9.49652	4.4587	72.1869	2.63746	64.5329
4.45487	38.763	2.63478	9.54587	4.45487	72.1578	2.63478	65.0837
4.45104	38.7225	2.63211	9.6143	4.45104	72.1554	2.63211	66.1337
4.44723	38.6825			4.44723	72.1523
4.44342	38.6694			4.44342	72.1682
4.43961	38.6597			4.43961	72.165
4.43581	38.6736			4.43581	72.1514
4.43202	38.6815			4.43202	72.1203
4.42824	38.6552			4.42824	72.1292
4.42446	38.6463			4.42446	72.1125
4.42069	38.67			4.42069	72.1115
4.41692	38.6714			4.41692	72.1483
4.41316	38.6506			4.41316	72.1757
4.40941	38.5912			4.40941	72.1427
4.40566	38.592			4.40566	72.1324
4.40192	38.6291			4.40192	72.1514
4.39819	38.6311			4.39819	72.1794
4.39446	38.6013			4.39446	72.2053
4.39074	38.6198			4.39074	72.2142
4.38703	38.6213			4.38703	72.1876
4.38332	38.6098			4.38332	72.1737
4.37962	38.6715			4.37962	72.1268
4.37592	38.6843			4.37592	72.0925
4.37223	38.6219			4.37223	72.0679
4.36855	38.5898			4.36855	72.0568
4.36487	38.5287			4.36487	72.0756
4.3612	38.5489			4.3612	72.1484
4.35754	38.5742			4.35754	72.1599
4.35388	38.5588			4.35388	72.0976
4.35022	38.578			4.35022	72.0468
4.34658	38.6291			4.34658	72.0657
4.34294	38.5993			4.34294	72.0673
4.3393	38.5423			4.3393	72.0901
4.33567	38.5503			4.33567	72.1239
4.33205	38.5706			4.33205	72.194
4.32844	38.5799			4.32844	72.1928
4.32483	38.5873			4.32483	72.1708
4.32122	38.5215			4.32122	72.1091
4.31762	38.4568			4.31762	72.0725
4.31403	38.5846			4.31403	72.0732
4.31045	38.6889			4.31045	72.0574
4.30687	38.6574			4.30687	72.0409
4.30329	38.6158			4.30329	71.9154
4.29972	38.5862			4.29972	71.9241
4.29616	38.4189			4.29616	71.8718
4.2926	38.3451			4.2926	71.8333
4.28905	38.3186			4.28905	71.9074
4.28551	38.4621			4.28551	71.9341
4.28197	38.4168			4.28197	71.9151
4.27844	38.484			4.27844	71.8725
4.27491	38.5677			4.27491	71.8345
4.27139	38.5534			4.27139	71.8949
4.26787	38.4891			4.26787	71.8237
4.26436	38.5124			4.26436	71.9106
4.26086	38.4669			4.26086	71.8758
4.25736	38.4778			4.25736	71.9582
4.25387	38.4396			4.25387	71.9207
4.25038	38.489			4.25038	71.947
4.2469	38.5009			4.2469	72.0982
4.24343	38.3433			4.24343	72.0541
4.23996	38.4619			4.23996	72.0222
4.23649	38.3948			4.23649	72.0482
4.23303	38.322			4.23303	72.0359
4.22958	38.6606			4.22958	72.1224
4.22613	38.6433			4.22613	72.1316
4.22269	38.3809			4.22269	72.0253
4.21926	38.3117			4.21926	72.0621
4.21583	38.3517			4.21583	72.1249
4.2124	38.3977			4.2124	72.1119
4.20898	38.4104			4.20898	72.0583
4.20557	38.4038			4.20557	72.035
4.20216	38.4295			4.20216	72.0612
4.19876	38.4479			4.19876	72.0807
4.19536	38.4619			4.19536	72.0661
4.19197	38.4734			4.19197	72.0749
4.18858	38.5152			4.18858	72.0765
4.1852	38.5055			4.1852	72.1374
4.18183	38.4676			4.18183	72.1352
4.17846	38.4855			4.17846	72.0982
4.17509	38.524			4.17509	72.0771
4.17174	38.5295			4.17174	72.0734
4.16838	38.5065			4.16838	72.0488
4.16503	38.4913			4.16503	72.0517
4.16169	38.509			4.16169	72.1072
4.15835	38.498			4.15835	72.1252
4.15502	38.4856			4.15502	72.1165
4.15169	38.4963			4.15169	72.1371
4.14837	38.5022			4.14837	72.1268
4.14506	38.5322			4.14506	72.0905
4.14175	38.5171			4.14175	72.0699
4.13844	38.4799			4.13844	72.0867
4.13514	38.5161			4.13514	72.0953
4.13185	38.5406			4.13185	72.1194
4.12856	38.5235			4.12856	72.1205
4.12527	38.5			4.12527	72.1001
4.12199	38.5042			4.12199	72.0642
4.11872	38.4927			4.11872	72.0623
4.11545	38.4747			4.11545	72.0787
4.11219	38.4861			4.11219	72.0836
4.10893	38.4828			4.10893	72.0899
4.10568	38.4789			4.10568	72.106
4.10243	38.4423			4.10243	72.0731
4.09918	38.4222			4.09918	72.053
4.09595	38.4305			4.09595	72.0555
4.09271	38.443			4.09271	72.0995
4.08948	38.4567			4.08948	72.1135
4.08626	38.4474			4.08626	72.1091
4.08304	38.4539			4.08304	72.1198
4.07983	38.4386			4.07983	72.1275
4.07662	38.3827			4.07662	72.1275
4.07342	38.3355			4.07342	72.1058
4.07023	38.3696			4.07023	72.0671
4.06703	38.4256			4.06703	72.014
4.06385	38.4128			4.06385	72.0206
4.06066	38.3832			4.06066	72.0307
4.05749	38.3802			4.05749	72.0234
4.05431	38.3719			4.05431	72.0579
4.05115	38.3779			4.05115	72.0844
4.04798	38.3614			4.04798	72.1023
4.04483	38.3328			4.04483	72.1266
4.04167	38.3559			4.04167	72.1084
4.03853	38.4028			4.03853	72.1531
4.03538	38.3934			4.03538	72.1873
4.03225	38.3588			4.03225	72.156
4.02911	38.3027			4.02911	72.1236
4.02598	38.2528			4.02598	72.1316
4.02286	38.2545			4.02286	72.081
4.01974	38.2744			4.01974	72.0653
4.01663	38.2804			4.01663	72.1127
4.01352	38.2306			4.01352	72.1026
4.01042	38.1692			4.01042	72.055
4.00732	38.1093			4.00732	72.0436
4.00422	38.0141			4.00422	72.0238
4.00113	37.9793			4.00113	72.001
3.99805	38.0125			3.99805	71.9848
3.99497	38.1012			3.99497	72.028
3.99189	38.1695			3.99189	72.0436
3.98882	38.1742			3.98882	72.0209
3.98575	38.2408			3.98575	72.0671
3.98269	38.3152			3.98269	72.1137
3.97964	38.3172			3.97964	72.1215
3.97659	38.265			3.97659	72.1
3.97354	38.2939			3.97354	72.0856
3.9705	38.3548			3.9705	72.1276
3.96746	38.3438			3.96746	72.168
3.96442	38.3101			3.96442	72.1914
3.9614	38.3362			3.9614	72.1548
3.95837	38.3431			3.95837	72.113
3.95535	38.3102			3.95535	72.1194
3.95234	38.2851			3.95234	72.1057
3.94933	38.287			3.94933	72.0874
3.94632	38.3066			3.94632	72.1539
3.94332	38.3398			3.94332	72.1576
3.94032	38.3361			3.94032	72.1194
3.93733	38.3375			3.93733	72.1336
3.93435	38.3215			3.93435	72.1214
3.93136	38.285			3.93136	72.0892
3.92838	38.3252			3.92838	72.0982
3.92541	38.3589			3.92541	72.0929
3.92244	38.3321			3.92244	72.062
3.91948	38.3357			3.91948	72.1088
3.91652	38.3008			3.91652	72.1439
3.91356	38.2665			3.91356	72.106
3.91061	38.2877			3.91061	72.1093
3.90766	38.2828			3.90766	72.0785
3.90472	38.2822			3.90472	72.0728
3.90178	38.2905			3.90178	72.0535
3.89885	38.3182			3.89885	72.0809
3.89592	38.3098			3.89592	72.0926
3.89299	38.3176			3.89299	72.046
3.89007	38.3059			3.89007	72.058
3.88716	38.2747			3.88716	72.0734
3.88424	38.2794			3.88424	72.0498
3.88134	38.2668			3.88134	72.0579
3.87843	38.2333			3.87843	72.1263
3.87554	38.2322			3.87554	72.1788
3.87264	38.2079			3.87264	72.1437
3.86975	38.214			3.86975	72.0985
3.86687	38.2468			3.86687	72.0636
3.86398	38.2083			3.86398	72.083
3.86111	38.2301			3.86111	72.1039
3.85823	38.2587			3.85823	72.1355
3.85537	38.2997			3.85537	72.2012
3.8525	38.2825			3.8525	72.1605
3.84964	38.2506			3.84964	72.1326
3.84679	38.2434			3.84679	72.0881
3.84393	38.2022			3.84393	72.0577
3.84109	38.2052			3.84109	72.0987
3.83824	38.2423			3.83824	72.1566
3.8354	38.2507			3.8354	72.1465
3.83257	38.2529			3.83257	72.101
3.82974	38.2536			3.82974	72.1238
3.82691	38.1805			3.82691	72.1491
3.82409	38.1298			3.82409	72.1304
3.82127	38.1639			3.82127	72.0933
3.81846	38.1399			3.81846	72.0368
3.81565	38.1146			3.81565	72.0407
3.81284	38.1289			3.81284	72.0783
3.81004	38.1138			3.81004	72.1213
3.80724	38.0817			3.80724	72.1367
3.80445	38.0682			3.80445	72.1386
3.80166	38.0709			3.80166	72.1219
3.79888	38.1116			3.79888	72.0851
3.7961	38.1572			3.7961	72.0975
3.79332	38.1298			3.79332	72.1125
3.79055	38.0891			3.79055	72.1112
3.78778	38.0793			3.78778	72.1448
3.78501	38.0736			3.78501	72.1661
3.78225	38.0294			3.78225	72.1801
3.7795	37.9908			3.7795	72.153
3.77674	37.9709			3.77674	72.1002
3.77399	37.9066			3.77399	72.0666
3.77125	37.8905			3.77125	72.0795
3.76851	37.8908			3.76851	72.0461
3.76577	37.8925			3.76577	71.9758
3.76304	37.9148			3.76304	72.0112
3.76031	37.8989			3.76031	72.1031
3.75758	37.8605			3.75758	72.1077
3.75486	37.801			3.75486	72.04
3.75215	37.8008			3.75215	72.0712
3.74943	37.8433			3.74943	72.1242
3.74672	37.8572			3.74672	72.0888
3.74402	37.8399			3.74402	72.0544
3.74132	37.8324			3.74132	72.0611
3.73862	37.888			3.73862	72.0904
3.73593	37.9313			3.73593	72.116
3.73324	37.9276			3.73324	72.1122
3.73055	37.9304			3.73055	72.0455
3.72787	37.9687			3.72787	72.0188
3.72519	37.9892			3.72519	72.0392
3.72252	37.9742			3.72252	72.0916
3.71985	37.9581			3.71985	72.1219
3.71718	37.9645			3.71718	72.1111
3.71452	37.9787			3.71452	72.0967
3.71186	37.9759			3.71186	72.0878
3.7092	37.9613			3.7092	72.0995
3.70655	37.9605			3.70655	72.1158
3.70391	37.9398			3.70391	72.0875
3.70126	37.9391			3.70126	72.0937
3.69862	37.9086			3.69862	72.0823
3.69598	37.8892			3.69598	72.0657
3.69335	37.8951			3.69335	72.0722
3.69072	37.8914			3.69072	72.0741
3.6881	37.8769			3.6881	72.092
3.68548	37.8637			3.68548	72.1173
3.68286	37.8537			3.68286	72.0761
3.68025	37.8435			3.68025	72.0686
3.67764	37.8573			3.67764	72.1077
3.67503	37.899			3.67503	72.1101
3.67243	37.8562			3.67243	72.0682
3.66983	37.8568			3.66983	72.0408
3.66723	37.8975			3.66723	72.0535
3.66464	37.8922			3.66464	72.0841
3.66205	37.8356			3.66205	72.083
3.65947	37.8088			3.65947	72.0667
3.65689	37.7791			3.65689	72.0756
3.65431	37.7813			3.65431	72.0863
3.65174	37.8016			3.65174	72.0524
3.64917	37.8027			3.64917	72.0267
3.6466	37.832			3.6466	72.0632
3.64404	37.851			3.64404	72.072
3.64148	37.7701			3.64148	72.0606
3.63892	37.7164			3.63892	72.0456
3.63637	37.7258			3.63637	72.0579
3.63382	37.7407			3.63382	72.0467
3.63128	37.7109			3.63128	72.0197
3.62874	37.6951			3.62874	72.0602
3.6262	37.6451			3.6262	72.067
3.62367	37.565			3.62367	72.0169
3.62114	37.5549			3.62114	71.9804
3.61861	37.6025			3.61861	71.985
3.61609	37.6125			3.61609	72.021
3.61357	37.5463			3.61357	72.0278
3.61105	37.4452			3.61105	71.9308
3.60854	37.4465			3.60854	71.9182
3.60603	37.4086			3.60603	71.9692
3.60352	37.3408			3.60352	71.9811
3.60102	37.3115			3.60102	71.9633
3.59852	37.2484			3.59852	71.9681
3.59602	37.1039			3.59602	71.9407
3.59353	37.008			3.59353	71.9337
3.59104	36.938			3.59104	71.9425
3.58856	36.7937			3.58856	71.8901
3.58608	36.7011			3.58608	71.8195
3.5836	36.6874			3.5836	71.7489
3.58112	36.6368			3.58112	71.7254
3.57865	36.5526			3.57865	71.6996
3.57618	36.5288			3.57618	71.6502
3.57372	36.5192			3.57372	71.6083
3.57126	36.4999			3.57126	71.6534
3.5688	36.5425			3.5688	71.6712
3.56635	36.577			3.56635	71.6449
3.56389	36.5536			3.56389	71.6799
3.56145	36.5261			3.56145	71.755
3.559	36.5172			3.559	71.7027
3.55656	36.5411			3.55656	71.6281
3.55412	36.5071			3.55412	71.6748
3.55169	36.5029			3.55169	71.7359
3.54926	36.5589			3.54926	71.783
3.54683	36.5317			3.54683	71.8099
3.54441	36.478			3.54441	71.7193
3.54199	36.4649			3.54199	71.6175
3.53957	36.491			3.53957	71.6562
3.53715	36.4929			3.53715	71.7471
3.53474	36.4933			3.53474	71.7486
3.53233	36.4807			3.53233	71.7221
3.52993	36.4969			3.52993	71.7221
3.52753	36.5057			3.52753	71.7486
3.52513	36.4555			3.52513	71.7373
3.52274	36.412			3.52274	71.7405
3.52034	36.359			3.52034	71.7316
3.51796	36.3033			3.51796	71.6975
3.51557	36.301			3.51557	71.6732
3.51319	36.3472			3.51319	71.658
3.51081	36.3327			3.51081	71.6183
3.50843	36.3092			3.50843	71.6424
3.50606	36.3153			3.50606	71.7265
3.50369	36.267			3.50369	71.7524
3.50133	36.2148			3.50133	71.7142
3.49897	36.2027			3.49897	71.6974
3.49661	36.1536			3.49661	71.657
3.49425	36.1242			3.49425	71.5902
3.4919	36.1136			3.4919	71.5626
3.48955	35.9959			3.48955	71.6572
3.4872	35.9502			3.4872	71.7162
3.48486	35.9632			3.48486	71.6761
3.48252	35.855			3.48252	71.6072
3.48018	35.7145			3.48018	71.5535
3.47784	35.5635			3.47784	71.467
3.47551	35.437			3.47551	71.3891
3.47319	35.3597			3.47319	71.3679
3.47086	35.2535			3.47086	71.3671
3.46854	35.0891			3.46854	71.2951
3.46622	34.9345			3.46622	71.2192
3.46391	34.7992			3.46391	71.2347
3.46159	34.5385			3.46159	71.2229
3.45928	34.2505			3.45928	71.1372
3.45698	33.9288			3.45698	70.9911
3.45468	33.551			3.45468	70.8048
3.45237	33.1409			3.45237	70.6849
3.45008	32.6424			3.45008	70.5533
3.44778	32.1434			3.44778	70.3955
3.44549	31.7621			3.44549	70.2777
3.4432	31.5649			3.4432	70.2101
3.44092	31.5815			3.44092	70.2114
3.43864	31.8418			3.43864	70.332
3.43636	32.2065			3.43636	70.4187
3.43408	32.6537			3.43408	70.5081
3.43181	33.1443			3.43181	70.7378
3.42954	33.5078			3.42954	70.9489
3.42727	33.7823			3.42727	71.0305
3.42501	33.9522			3.42501	71.0185
3.42275	34.0022			3.42275	71.109
3.42049	33.9541			3.42049	71.1797
3.41824	33.8874			3.41824	71.109
3.41599	33.8604			3.41599	71.0503
3.41374	33.7772			3.41374	71.0945
3.41149	33.5979			3.41149	71.0757
3.40925	33.2941			3.40925	70.8988
3.40701	32.8944			3.40701	70.7067
3.40477	32.5071			3.40477	70.6036
3.40254	32.0619			3.40254	70.4078
3.40031	31.5664			3.40031	70.1449
3.39808	30.9257			3.39808	69.9431
3.39585	30.16			3.39585	69.6986
3.39363	29.2407			3.39363	69.2802
3.39141	28.161			3.39141	68.6928
3.38919	26.9262			3.38919	67.995
3.38698	25.496			3.38698	67.1205
3.38477	23.8633			3.38477	65.9719
3.38256	22.2271			3.38256	64.624
3.38036	20.8949			3.38036	63.3098
3.37815	19.9012			3.37815	62.3834
3.37595	19.412			3.37595	61.9661
3.37376	19.5249			3.37376	62.1889
3.37156	20.2546			3.37156	63.0635
3.36937	21.4515			3.36937	64.2918
3.36719	22.9482			3.36719	65.6564
3.365	24.5511			3.365	66.8649
3.36282	26.195			3.36282	67.8935
3.36064	27.7918			3.36064	68.7423
3.35846	29.2041			3.35846	69.369
3.35629	30.426			3.35629	69.9181
3.35412	31.5			3.35412	70.4749
3.35195	32.3585			3.35195	70.874
3.34979	33.0401			3.34979	71.086
3.34762	33.6398			3.34762	71.2147
3.34546	34.0584			3.34546	71.4113
3.34331	34.3696			3.34331	71.4896
3.34115	34.6447			3.34115	71.4927
3.339	34.9065			3.339	71.5641
3.33685	35.1206			3.33685	71.6958
3.33471	35.3461			3.33471	71.7346
3.33256	35.5201			3.33256	71.7544
3.33042	35.654			3.33042	71.7913
3.32828	35.7791			3.32828	71.8025
3.32615	35.8931			3.32615	71.7618
3.32402	35.974			3.32402	71.6823
3.32189	36.0414			3.32189	71.6963
3.31976	36.1222			3.31976	71.8043
3.31764	36.2173			3.31764	71.8626
3.31552	36.2256			3.31552	71.938
3.3134	36.2228			3.3134	72.0191
3.31128	36.2144			3.31128	71.9559
3.30917	36.2262			3.30917	71.8521
3.30706	36.3385			3.30706	71.9258
3.30495	36.4103			3.30495	71.9493
3.30284	36.3729			3.30284	71.8404
3.30074	36.3616			3.30074	71.8018
3.29864	36.3482			3.29864	71.8587
3.29655	36.2777			3.29655	71.8717
3.29445	36.2516			3.29445	71.9103
3.29236	36.2606			3.29236	71.9839
3.29027	36.256			3.29027	71.9609
3.28818	36.2934			3.28818	71.9234
3.2861	36.2982			3.2861	71.9056
3.28402	36.2711			3.28402	71.8997
3.28194	36.2756			3.28194	71.8728
3.27986	36.2444			3.27986	71.8826
3.27779	36.2419			3.27779	71.9086
3.27572	36.2543			3.27572	71.9604
3.27365	36.2449			3.27365	71.9628
3.27159	36.2391			3.27159	71.8749
3.26953	36.2555			3.26953	71.8872
3.26746	36.2715			3.26746	71.9708
3.26541	36.2563			3.26541	71.9374
3.26335	36.2961			3.26335	71.8208
3.2613	36.2888			3.2613	71.809
3.25925	36.1954			3.25925	71.8021
3.2572	36.1718			3.2572	71.7881
3.25516	36.2453			3.25516	71.8021
3.25312	36.2775			3.25312	71.8231
3.25108	36.2974			3.25108	71.8334
3.24904	36.3017			3.24904	71.9003
3.24701	36.3133			3.24701	71.944
3.24497	36.2952			3.24497	71.8414
3.24294	36.3078			3.24294	71.8235
3.24092	36.3237			3.24092	71.9059
3.23889	36.3413			3.23889	71.9429
3.23687	36.3388			3.23687	71.8916
3.23485	36.287			3.23485	71.9134
3.23284	36.2708			3.23284	71.9003
3.23082	36.2753			3.23082	71.8272
3.22881	36.3548			3.22881	71.8307
3.2268	36.4023			3.2268	71.8792
3.22479	36.2718			3.22479	71.8929
3.22279	36.2256			3.22279	71.8696
3.22079	36.2367			3.22079	71.8232
3.21879	36.2122			3.21879	71.766
3.21679	36.1937			3.21679	71.813
3.2148	36.2117			3.2148	71.9022
3.2128	36.2426			3.2128	71.8689
3.21082	36.2073			3.21082	71.8072
3.20883	36.2282			3.20883	71.8527
3.20684	36.274			3.20684	71.861
3.20486	36.3755			3.20486	71.9128
3.20288	36.3802			3.20288	71.9255
3.20091	36.2745			3.20091	71.8161
3.19893	36.2961			3.19893	71.6861
3.19696	36.3697			3.19696	71.6517
3.19499	36.3269			3.19499	71.6401
3.19302	36.2707			3.19302	71.7336
3.19106	36.3319			3.19106	71.8791
3.18909	36.4125			3.18909	71.8035
3.18713	36.4709			3.18713	71.7884
3.18518	36.461			3.18518	71.8126
3.18322	36.3507			3.18322	71.7654
3.18127	36.3854			3.18127	71.7629
3.17932	36.5123			3.17932	71.8392
3.17737	36.5294			3.17737	71.8349
3.17542	36.5515			3.17542	71.8506
3.17348	36.5693			3.17348	71.9859
3.17154	36.5356			3.17154	71.9065
3.1696	36.5928			3.1696	71.7519
3.16766	36.6865			3.16766	71.7584
3.16573	36.6363			3.16573	71.8537
3.1638	36.5508			3.1638	71.772
3.16187	36.5301			3.16187	71.6953
3.15994	36.541			3.15994	71.7427
3.15802	36.6258			3.15802	71.8188
3.1561	36.6598			3.1561	71.8456
3.15418	36.7155			3.15418	71.8317
3.15226	36.7049			3.15226	71.8315
3.15034	36.6511			3.15034	71.7923
3.14843	36.705			3.14843	71.8255
3.14652	36.6727			3.14652	71.7725
3.14461	36.6542			3.14461	71.6751
3.14271	36.6141			3.14271	71.7156
3.1408	36.5464			3.1408	71.7495
3.1389	36.5513			3.1389	71.7184
3.137	36.5993			3.137	71.691
3.13511	36.6263			3.13511	71.7234
3.13321	36.594			3.13321	71.7596
3.13132	36.657			3.13132	71.7338
3.12943	36.6626			3.12943	71.6728
3.12754	36.6285			3.12754	71.6714
3.12566	36.617			3.12566	71.7404
3.12377	36.601			3.12377	71.6972
3.12189	36.5773			3.12189	71.6835
3.12002	36.5176			3.12002	71.687
3.11814	36.5063			3.11814	71.7613
3.11627	36.5639			3.11627	71.8131
3.11439	36.5394			3.11439	71.6889
3.11253	36.4407			3.11253	71.6605
3.11066	36.4705			3.11066	71.6759
3.10879	36.5198			3.10879	71.7424
3.10693	36.5332			3.10693	71.8618
3.10507	36.5023			3.10507	71.8174
3.10321	36.529			3.10321	71.7189
3.10136	36.5071			3.10136	71.5305
3.0995	36.547			3.0995	71.5607
3.09765	36.6062			3.09765	71.61
3.0958	36.5423			3.0958	71.5748
3.09395	36.4476			3.09395	71.4821
3.09211	36.5611			3.09211	71.6233
3.09027	36.5273			3.09027	71.6767
3.08843	36.3966			3.08843	71.567
3.08659	36.4021			3.08659	71.5388
3.08475	36.4285			3.08475	71.504
3.08292	36.4427			3.08292	71.5153
3.08109	36.5174			3.08109	71.5329
3.07926	36.4958			3.07926	71.4794
3.07743	36.5036			3.07743	71.5841
3.0756	36.5038			3.0756	71.6383
3.07378	36.5032			3.07378	71.6041
3.07196	36.486			3.07196	71.6181
3.07014	36.5319			3.07014	71.6271
3.06832	36.5146			3.06832	71.616
3.06651	36.5149			3.06651	71.4862
3.0647	36.4997			3.0647	71.5614
3.06289	36.4951			3.06289	71.6447
3.06108	36.5202			3.06108	71.617
3.05927	36.4934			3.05927	71.5179
3.05747	36.4248			3.05747	71.4186
3.05567	36.3833			3.05567	71.3775
3.05387	36.3462			3.05387	71.4458
3.05207	36.4071			3.05207	71.5042
3.05027	36.5288			3.05027	71.5491
3.04848	36.5149			3.04848	71.4285
3.04669	36.3792			3.04669	71.3171
3.0449	36.3687			3.0449	71.4092
3.04311	36.3463			3.04311	71.4246
3.04133	36.3008			3.04133	71.4444
3.03955	36.2987			3.03955	71.5449
3.03777	36.3586			3.03777	71.5851
3.03599	36.4941			3.03599	71.6285
3.03421	36.5547			3.03421	71.6326
3.03244	36.4709			3.03244	71.5701
3.03066	36.3944			3.03066	71.5828
3.02889	36.3813			3.02889	71.5597
3.02713	36.3705			3.02713	71.547
3.02536	36.3508			3.02536	71.4497
3.0236	36.3465			3.0236	71.4291
3.02183	36.3925			3.02183	71.6492
3.02007	36.3533			3.02007	71.6889
3.01832	36.299			3.01832	71.5499
3.01656	36.1757			3.01656	71.4644
3.01481	36.2341			3.01481	71.5128
3.01305	36.364			3.01305	71.5026
3.0113	36.3338			3.0113	71.4499
3.00956	36.3385			3.00956	71.4311
3.00781	36.3078			3.00781	71.3221
3.00607	36.2613			3.00607	71.3089
3.00433	36.2139			3.00433	71.3515
3.00259	36.2325			3.00259	71.4986
3.00085	36.224			3.00085	71.5943
2.99911	36.1951			2.99911	71.5503
2.99738	36.228			2.99738	71.5065
2.99565	36.1414			2.99565	71.4411
2.99392	36.04			2.99392	71.5063
2.99219	36.1473			2.99219	71.4538
2.99047	36.3167			2.99047	71.2638
2.98874	36.1642			2.98874	71.3612
2.98702	36.077			2.98702	71.387
2.9853	36.1594			2.9853	71.3316
2.98358	36.2435			2.98358	71.4376
2.98187	36.2219			2.98187	71.4705
2.98015	36.3013			2.98015	71.4222
2.97844	36.3568			2.97844	71.5879
2.97673	36.3544			2.97673	71.6822
2.97502	36.4311			2.97502	71.5334
2.97332	36.3366			2.97332	71.3802
2.97161	36.2237			2.97161	71.4367
2.96991	36.1856			2.96991	71.4808
2.96821	36.1675			2.96821	71.3966
2.96651	36.1699			2.96651	71.365
2.96482	36.2042			2.96482	71.4224
2.96312	36.2156			2.96312	71.4184
2.96143	36.2487			2.96143	71.3987
2.95974	36.2639			2.95974	71.5131
2.95805	36.2967			2.95805	71.6208
2.95637	36.2895			2.95637	71.6001
2.95468	36.2598			2.95468	71.4835
2.953	36.2308			2.953	71.3177
2.95132	36.2686			2.95132	71.3273
2.94964	36.2604			2.94964	71.2723
2.94796	36.105			2.94796	71.1529
2.94629	36.0901			2.94629	71.2013
2.94461	36.2225			2.94461	71.243
2.94294	36.1869			2.94294	71.3029
2.94127	36.0587			2.94127	71.3812
2.93961	36.0692			2.93961	71.3778
2.93794	36.0558			2.93794	71.4613
2.93628	36.0601			2.93628	71.5353
2.93462	36.0652			2.93462	71.4646
2.93296	36.2017			2.93296	71.3687
2.9313	36.2651			2.9313	71.3371
2.92964	36.2425			2.92964	71.3782
2.92799	36.3071			2.92799	71.3534
2.92634	36.2632			2.92634	71.441
2.92469	36.205			2.92469	71.4408
2.92304	36.1623			2.92304	71.2799
2.92139	36.0782			2.92139	71.2287
2.91974	36.0703			2.91974	71.3504
2.9181	36.0807			2.9181	71.3551
2.91646	36.0981			2.91646	71.2553
2.91482	36.0892			2.91482	71.4013
2.91318	36.0595			2.91318	71.4518
2.91155	36.0593			2.91155	71.385
2.90991	36.0684			2.90991	71.3305
2.90828	36.2114			2.90828	71.3124
2.90665	36.1996			2.90665	71.2982
2.90502	36.1669			2.90502	71.22
2.9034	36.1966			2.9034	71.0968
2.90177	36.1824			2.90177	71.0145
2.90015	36.0939			2.90015	71.2141
2.89853	36.0574			2.89853	71.3526
2.89691	36.0952			2.89691	71.3873
2.89529	36.1374			2.89529	71.354
2.89368	36.1841			2.89368	71.3584
2.89206	36.2511			2.89206	71.3867
2.89045	36.095			2.89045	71.2568
2.88884	36.0522			2.88884	71.1432
2.88723	36.1874			2.88723	71.1803
2.88562	36.1424			2.88562	71.1939
2.88402	36.1776			2.88402	71.2284
2.88242	36.2313			2.88242	71.2368
2.88081	36.17			2.88081	71.2761
2.87922	36.1165			2.87922	71.3028
2.87762	36.1235			2.87762	71.2397
2.87602	36.1852			2.87602	71.2703
2.87443	36.265			2.87443	71.2222
2.87284	36.2098			2.87284	71.0431
2.87124	36.2073			2.87124	71.0806
2.86966	36.1876			2.86966	71.1538
2.86807	36.1692			2.86807	71.1152
2.86648	36.1743			2.86648	71.2792
2.8649	36.2908			2.8649	71.3257
2.86332	36.3884			2.86332	71.1852
2.86174	36.3244			2.86174	71.0059
2.86016	36.2429			2.86016	71.1505
2.85858	36.2161			2.85858	71.3237
2.85701	36.2059			2.85701	71.1616
2.85543	36.189			2.85543	70.7922
2.85386	36.1698			2.85386	70.8742
2.85229	36.157			2.85229	71.111
2.85072	36.1791			2.85072	71.0219
2.84916	36.2317			2.84916	70.988
2.84759	36.2727			2.84759	71.2164
2.84603	36.3231			2.84603	71.2769
2.84447	36.2916			2.84447	71.211
2.84291	36.2212			2.84291	71.0247
2.84135	36.2243			2.84135	70.9339
2.8398	36.1402			2.8398	70.8126
2.83824	36.0395			2.83824	70.7405
2.83669	36.0091			2.83669	70.779
2.83514	36.0131			2.83514	70.6885
2.83359	36.0824			2.83359	70.8011
2.83204	36.144			2.83204	70.8582
2.83049	36.2186			2.83049	70.9744
2.82895	36.2177			2.82895	70.9563
2.82741	36.3114			2.82741	70.9351
2.82587	36.3619			2.82587	71.1081
2.82433	36.3109			2.82433	71.1496
2.82279	36.2148			2.82279	70.8209
2.82125	36.1852			2.82125	70.5861
2.81972	36.1645			2.81972	70.7978
2.81819	36.1823			2.81819	70.9874
2.81666	36.2425			2.81666	70.8474
2.81513	36.3412			2.81513	70.7424
2.8136	36.3304			2.8136	70.9184
2.81207	36.2725			2.81207	70.963
2.81055	36.2779			2.81055	70.9203
2.80903	36.2494			2.80903	70.6526
2.80751	36.2261			2.80751	70.547
2.80599	36.2345			2.80599	70.5389
2.80447	36.1776			2.80447	70.3236
2.80296	36.1367			2.80296	70.5241
2.80144	36.2101			2.80144	70.9342
2.79993	36.1782			2.79993	70.9304
2.79842	36.0956			2.79842	70.8072
2.79691	36.0696			2.79691	70.7318
2.7954	36.0236			2.7954	70.7471
2.79389	35.9467			2.79389	70.8773
2.79239	35.8471			2.79239	70.9105
2.79089	35.7463			2.79089	70.693
2.78938	35.7606			2.78938	70.5292
2.78789	35.8716			2.78789	70.3315
2.78639	36.0615			2.78639	70.7795
2.78489	36.0321			2.78489	70.7763
2.7834	35.9485			2.7834	70.7464
2.7819	35.8499			2.7819	70.661
2.78041	35.9209			2.78041	70.7163
2.77892	35.8524			2.77892	70.6169
2.77743	35.8036			2.77743	70.6019
2.77595	35.8203			2.77595	70.9237
2.77446	35.8133			2.77446	71.2477
2.77298	35.896			2.77298	71.1046
2.77149	36.036			2.77149	71.0493
2.77001	36.0076			2.77001	71.1181
2.76854	35.8817			2.76854	70.7643
2.76706	35.7232			2.76706	70.4658
2.76558	35.7479			2.76558	70.5144
2.76411	35.685			2.76411	70.1963
2.76264	35.7068			2.76264	70.236
2.76116	35.7159			2.76116	70.5331
2.75969	35.7122			2.75969	70.6092
2.75823	35.6683			2.75823	70.5122
2.75676	35.6329			2.75676	70.8197
2.7553	35.5345			2.7553	70.913
2.75383	35.4763			2.75383	70.4916
2.75237	35.4727			2.75237	70.4658
2.75091	35.5802			2.75091	70.4976
2.74945	35.5903			2.74945	70.3727
2.74799	35.5471			2.74799	70.3861
2.74654	35.4298			2.74654	70.3373
2.74509	35.3349			2.74509	70.1958
2.74363	35.322			2.74363	70.1423
2.74218	35.0993			2.74218	69.5709
2.74073	34.791			2.74073	68.8645
2.73929	35.3849			2.73929	70.243
2.73784	35.597			2.73784	70.4227
2.73639	35.6281			2.73639	70.4612
2.73495	35.7095			2.73495	70.6857
2.73351	35.6562			2.73351	70.5591
2.73207	35.5888			2.73207	70.3858
2.73063	35.6021			2.73063	70.3396
2.72919	35.6082			2.72919	70.3858
2.72776	35.6736			2.72776	70.4283
2.72632	35.7107			2.72632	70.2772
2.72489	35.4446			2.72489	69.762
2.72346	35.4532			2.72346	70.1131
2.72203	35.4324			2.72203	70.4098
2.7206	35.4011			2.7206	70.2444
2.71918	35.5596			2.71918	70.1813
2.71775	35.5886			2.71775	70.2392
2.71633	35.5878			2.71633	70.4227
2.7149	35.5825			2.7149	70.3694
2.71348	35.5282			2.71348	70.3063
2.71206	35.5444			2.71206	70.4904
2.71065	35.5617			2.71065	69.864
2.70923	35.3897			2.70923	70.0003
2.70782	35.3208			2.70782	70.2919
2.7064	35.3075			2.7064	70.3588
2.70499	35.2951			2.70499	70.4053
2.70358	35.3422			2.70358	70.5586
2.70217	35.3244			2.70217	70.6337
2.70076	35.3254			2.70076	70.6754
2.69936	35.3093			2.69936	70.5984
2.69795	35.34			2.69795	70.4921
2.69655	35.3727			2.69655	70.2936
2.69515	35.4189			2.69515	69.7441
2.69375	35.7018			2.69375	70.5107
2.69235	35.639			2.69235	70.5167
2.69095	35.5361			2.69095	70.4395
2.68956	35.4414			2.68956	70.5585
2.68816	35.322			2.68816	70.5676
2.68677	35.3269			2.68677	70.3795
2.68538	35.3811			2.68538	70.3141
2.68399	35.407			2.68399	70.3291
2.6826	35.4413			2.6826	70.5438
2.68121	35.5178			2.68121	70.588
2.67983	35.5631			2.67983	70.5686
2.67844	35.3751			2.67844	70.2258
2.67706	35.2619			2.67706	69.9469
2.67568	35.4436			2.67568	70.1169
2.6743	35.4622			2.6743	69.7471
2.67292	35.5952			2.67292	69.7691
2.67154	36.0095			2.67154	70.762
2.67017	36.041			2.67017	70.315
2.66879	35.8636			2.66879	69.5073
2.66742	35.874			2.66742	69.5559
2.66605	35.8937			2.66605	69.4749
2.66468	36.0161			2.66468	70.249
2.66331	35.8252			2.66331	69.9633
2.66194	35.7374			2.66194	69.9532
2.66058	35.6694			2.66058	69.9499
2.65921	35.6267			2.65921	70.3469
2.65785	35.5673			2.65785	70.224
2.65649	35.6428			2.65649	70.1981
2.65513	35.7089			2.65513	70.1809
2.65377	35.6522			2.65377	70.0921
2.65241	35.7121			2.65241	70.1239
2.65106	35.6931			2.65106	70.3639
2.6497	35.6318			2.6497	70.4707
2.64835	35.6943			2.64835	70.4919
2.647	35.7953			2.647	70.435
2.64565	35.6946			2.64565	70.3915
2.6443	35.6654			2.6443	70.299
2.64295	35.7296			2.64295	70.2092
2.6416	35.823			2.6416	70.3143
2.64026	35.8385			2.64026	70.5045
2.63891	35.833			2.63891	70.4819
2.63757	35.8502			2.63757	70.5339
2.63623	35.9451			2.63623	70.5398
2.63489	36.0677			2.63489	70.4452
2.63355	36.0763			2.63355	70.0044
2.63222	36.1819			2.63222	70.1835
2.63088	36.285			2.63088	70.2903

## Sheet: Figure 3e
mass ratio	total reflectance of 0%	total reflectance of 1500%	specular reflectance of 0%	specular reflectance of 1500%	specular reflectance/total reflectance of 1500%
1:2	12.06	41.137	6.8649	24.556	0.59693
1:4	17.215	59.866	7.0557	48.087	0.80324
1:6	21.053	70.818	8.923	65.858	0.92996
1:8	22.632	72.19	10.44	67.728	0.93819
1:10	29.734	74.736	9.5922	70.784	0.94712

## Sheet: Figure 4c
wavelength (μm)	reflectance (%)-0%	reflectance (%)-525%
14.0528	9.00195	12.5976
14.0148	9.10197	14.6578
13.977	10.5143	15.5157
13.9394	10.7863	16.8215
13.9021	10.1898	17.8332
13.8649	9.66258	17.6793
13.8279	10.249	18.6594
13.7911	14.8137	22.0181
13.7546	15.8565	22.4436
13.7182	11.449	18.5722
13.682	10.3398	16.8626
13.646	10.6404	17.3401
13.6102	11.0614	17.7672
13.5745	11.0677	17.5398
13.5391	11.4057	17.5753
13.5038	11.4523	17.1009
13.4687	10.9232	16.7179
13.4338	10.1763	16.4653
13.3991	10.3952	15.7898
13.3646	11.1091	15.5202
13.3302	11.6372	15.0574
13.2961	11.602	14.2051
13.2621	11.4881	13.6766
13.2282	11.5394	13.2781
13.1946	11.4343	13.6014
13.1611	11.1499	13.7654
13.1278	11.7858	13.6153
13.0946	12.3267	13.5708
13.0616	12.3384	13.4174
13.0288	12.167	12.8066
12.9962	12.378	12.4549
12.9637	12.4321	12.3171
12.9313	12.9155	12.2971
12.8992	13.5872	12.1976
12.8672	14.0496	12.5904
12.8353	14.1646	13.1386
12.8036	14.8635	13.8404
12.7721	15.0858	14.2599
12.7407	15.6682	14.6936
12.7095	16.4454	15.2458
12.6784	17.0775	16.1099
12.6475	17.8815	16.7955
12.6167	18.6723	17.2652
12.5861	19.1153	17.6588
12.5556	19.6727	17.9747
12.5253	19.8322	18.0804
12.4951	19.6307	17.964
12.4651	18.7877	17.6304
12.4352	17.8516	17.0381
12.4054	16.943	15.5974
12.3758	15.8259	13.7897
12.3463	14.4586	12.7622
12.317	13.7036	12.0028
12.2878	12.6512	11.0546
12.2588	11.23	10.4785
12.2299	10.3597	9.99246
12.2011	8.71302	9.02407
12.1725	5.90043	7.25632
12.144	6.71448	7.15655
12.1156	7.4757	6.85426
12.0873	6.83485	6.48813
12.0592	6.33539	6.17841
12.0312	6.10973	5.83297
12.0034	6.25389	5.75153
11.9757	6.23028	6.0985
11.9481	6.2803	6.11597
11.9206	6.45823	6.18628
11.8933	6.54023	6.41954
11.8661	6.57693	6.6361
11.839	6.73303	6.59355
11.812	6.80394	6.43166
11.7851	6.82518	6.5266
11.7584	6.91788	6.80746
11.7318	6.97995	6.88681
11.7053	7.17754	6.8981
11.679	7.40644	7.15586
11.6527	7.65801	7.79145
11.6266	7.81438	7.8883
11.6006	7.57433	7.75064
11.5747	7.62493	7.53259
11.5489	7.79361	7.46528
11.5233	7.84996	7.56227
11.4977	7.80411	7.88508
11.4723	7.66108	7.93888
11.4469	7.66638	7.45952
11.4217	7.77991	7.29283
11.3966	7.85093	7.41441
11.3716	7.77753	7.41516
11.3468	7.54076	7.54706
11.322	7.51001	7.86815
11.2973	7.71975	8.23999
11.2728	7.88776	8.51206
11.2483	7.78878	8.90727
11.224	7.73446	9.53255
11.1997	7.8533	10.2423
11.1756	7.93864	10.8528
11.1515	7.74891	11.4734
11.1276	8.00096	12.1689
11.1038	8.20295	12.9649
11.0801	8.0671	13.523
11.0564	8.15292	13.9083
11.0329	6.9569	13.1703
11.0095	5.23939	12.2608
10.9862	6.94186	14.0109
10.9629	8.50309	15.555
10.9398	8.61213	15.8788
10.9168	8.76105	16.2643
10.8938	8.73194	16.7705
10.871	8.75876	17.4322
10.8483	8.73467	17.7602
10.8256	8.73403	17.958
10.8031	8.97695	18.2349
10.7806	9.11933	18.5824
10.7582	9.15381	18.6349
10.736	9.01421	18.6097
10.7138	8.89327	18.5674
10.6917	9.0374	18.5322
10.6697	9.15744	18.423
10.6478	9.18716	18.2058
10.626	9.1789	17.9663
10.6042	9.19901	17.7615
10.5826	9.33125	17.4136
10.561	9.50862	17.1153
10.5396	9.55073	16.8127
10.5182	9.66619	16.5452
10.4969	9.71127	16.1613
10.4757	9.64137	15.7381
10.4546	9.66675	15.2836
10.4335	9.70615	14.8782
10.4126	9.73484	14.4899
10.3917	9.75918	14.2179
10.3709	9.81827	13.8055
10.3502	9.90694	13.3424
10.3296	9.99893	12.9273
10.3091	10.0197	12.6348
10.2886	10.0344	12.2884
10.2683	10.2223	12.0011
10.248	10.5037	11.7655
10.2278	10.5964	11.5972
10.2076	10.6769	11.4724
10.1876	10.7398	11.3903
10.1676	10.9207	11.2856
10.1477	11.2446	11.1213
10.1279	11.5174	11.1342
10.1081	11.7005	11.3532
10.0885	11.9333	11.5336
10.0689	11.912	11.6008
10.0494	12.0021	11.8031
10.0299	12.4828	12.0474
10.0106	12.861	12.2108
9.99127	13.2776	12.6116
9.97205	13.8507	12.8966
9.95291	14.1242	13.2994
9.93384	14.194	13.8342
9.91485	14.457	14.2311
9.89592	14.8516	14.4873
9.87708	15.2553	14.7083
9.85831	15.014	14.3368
9.83959	14.3073	13.1788
9.82096	14.5709	13.5408
9.80239	14.8082	14.3795
9.7839	14.393	14.1285
9.76547	14.0354	13.9126
9.74712	13.6706	13.5193
9.72883	13.1002	13.2335
9.71061	13.8364	13.0821
9.69246	14.5021	12.6573
9.67438	13.1997	11.8596
9.65636	12.3914	12.027
9.63841	12.0774	11.9619
9.62053	11.932	11.735
9.60272	11.7875	11.5584
9.58496	11.6771	11.5488
9.56728	11.5757	11.3936
9.54967	11.4097	11.1732
9.53211	11.1558	11.0709
9.51462	11.1935	11.1446
9.49719	11.2631	10.9946
9.47983	11.3809	10.969
9.46253	11.3344	11.0013
9.4453	11.3584	11.0718
9.42812	11.363	10.9024
9.41101	11.3411	10.9666
9.39396	11.3271	11.0893
9.37698	11.449	11.1723
9.36004	11.4892	11.2486
9.34318	11.616	11.4394
9.32637	11.7804	11.5134
9.30963	11.9671	11.6523
9.29295	12.0646	11.7567
9.27633	12.3468	11.9184
9.25977	12.5898	11.9921
9.24325	12.6725	12.2256
9.22681	12.7355	12.5271
9.21042	12.9482	12.7583
9.19409	13.0834	12.8379
9.17781	13.391	12.9551
9.1616	13.5923	13.1213
9.14544	13.6808	13.4226
9.12934	13.6602	13.4153
9.11329	13.6358	13.1879
9.09731	13.521	12.9808
9.08137	13.2571	12.7804
9.0655	12.931	12.4469
9.04968	12.5612	12.1109
9.03391	12.0721	11.6557
9.01821	11.5049	11.2153
9.00255	10.8973	10.5999
8.98695	10.3407	10.0663
8.97139	9.77411	9.53386
8.9559	9.19887	9.07703
8.94046	8.69408	8.63358
8.92507	8.31162	8.10767
8.90973	7.88315	7.49673
8.89445	7.50495	7.15712
8.87922	7.15509	7.0217
8.86405	6.93804	6.91185
8.84892	6.79341	6.70653
8.83384	6.7209	6.71201
8.81882	6.58719	6.63478
8.80385	6.54807	6.445
8.78893	6.43742	6.2398
8.77405	6.29078	6.24778
8.75924	6.26275	6.1937
8.74446	6.28704	6.16512
8.72974	6.17996	6.1417
8.71507	6.22113	6.16032
8.70045	6.29413	6.135
8.68587	6.25518	6.11069
8.67135	6.09497	6.06022
8.65687	6.12179	6.07519
8.64244	6.15523	5.99202
8.62806	6.20531	6.00183
8.61373	6.11906	6.04387
8.59945	6.11216	6.11571
8.58521	6.20589	6.10502
8.57102	6.17852	6.08742
8.55687	6.17929	6.03453
8.54278	6.19127	6.09891
8.52873	6.15352	6.08305
8.51473	6.23173	6.09248
8.50076	6.28205	6.12628
8.48685	6.29015	6.20341
8.47298	6.24274	6.21605
8.45916	6.26479	6.24789
8.44538	6.29881	6.21306
8.43165	6.33543	6.29584
8.41796	6.32532	6.36145
8.40432	6.29403	6.46846
8.39073	6.29803	6.44381
8.37717	6.36115	6.36822
8.36366	6.43269	6.36618
8.35019	6.51245	6.41398
8.33677	6.5566	6.41883
8.32338	6.60677	6.559
8.31004	6.61174	6.63255
8.29674	6.58102	6.68161
8.28349	6.54109	6.7161
8.27028	6.59858	6.76728
8.25711	6.64447	6.78814
8.24398	6.6884	6.89762
8.2309	6.71894	6.92949
8.21785	6.77482	7.00203
8.20485	6.74013	7.03188
8.19189	6.8167	7.10067
8.17897	6.87972	7.14473
8.16609	6.90709	7.26072
8.15325	6.93814	7.23426
8.14045	6.99902	7.2297
8.12769	7.04642	7.24775
8.11497	7.07116	7.31636
8.10229	7.13811	7.40326
8.08965	7.27866	7.5294
8.07705	7.3645	7.59181
8.06449	7.42209	7.64721
8.05196	7.52026	7.6531
8.03948	7.67405	7.71143
8.02704	7.85326	7.77109
8.01463	8.11838	8.0004
8.00227	8.48277	8.24738
7.98993	8.88597	8.64856
7.97764	9.41752	9.14298
7.96539	10.1469	9.78443
7.95317	10.7932	10.3511
7.94099	11.1498	10.667
7.92885	11.0626	10.5786
7.91674	10.3069	9.95187
7.90468	8.97878	8.73446
7.89264	7.5931	7.4112
7.88065	6.60559	6.42142
7.86869	6.10613	6.07403
7.85677	5.97933	6.01692
7.84488	6.00722	6.22176
7.83303	5.94583	6.66733
7.82122	5.95393	7.43131
7.80944	6.01413	8.41832
7.7977	6.13272	9.54613
7.78599	6.24213	10.6958
7.77431	6.30452	11.9695
7.76267	6.28715	13.2464
7.75107	6.3193	14.5104
7.7395	6.35593	15.7057
7.72797	6.38766	16.864
7.71647	6.43532	17.9038
7.705	6.49146	18.9917
7.69357	6.51255	20.0848
7.68217	6.52947	21.1526
7.67081	6.47906	22.0487
7.65948	6.44648	22.9972
7.64818	6.47624	23.9229
7.63692	6.57158	24.8295
7.62569	6.61513	25.5984
7.61449	6.68648	26.4883
7.60333	6.71986	27.2277
7.59219	6.76627	27.8221
7.58109	6.81416	28.4539
7.57002	6.77638	29.0708
7.55899	6.72622	29.5557
7.54798	6.79857	30.0654
7.53702	6.90374	30.5078
7.52607	6.93426	30.8274
7.51517	6.89791	31.1227
7.50429	6.92908	31.5104
7.49345	6.98136	31.7866
7.48264	6.99094	31.9516
7.47185	7.03184	31.9557
7.46111	7.09429	31.9555
7.45038	7.07524	31.9368
7.4397	7.06536	31.9136
7.42903	7.06513	31.9846
7.41841	7.17931	32.1523
7.40781	7.24056	32.2397
7.39724	7.23625	32.2873
7.3867	7.19421	32.2525
7.3762	7.20667	32.2759
7.36572	7.1856	32.2574
7.35527	7.26497	32.203
7.34485	7.31996	32.0652
7.33446	7.35679	31.9086
7.32411	7.27126	31.6796
7.31377	7.23729	31.479
7.30348	7.22685	31.2502
7.2932	7.23688	31.0161
7.28296	7.2198	30.6337
7.27274	7.22494	30.2506
7.26256	7.19379	29.9659
7.2524	7.22571	29.5676
7.24227	7.20991	28.9292
7.23217	7.12623	28.1424
7.2221	7.1047	27.1802
7.21205	7.1368	25.9409
7.20204	7.03083	24.1629
7.19205	7.09879	22.3138
7.18209	7.19133	20.3011
7.17216	7.14848	17.7828
7.16225	7.15453	15.3363
7.15237	7.16379	14.2431
7.14252	7.16466	13.4566
7.13269	7.22077	13.22
7.12289	7.11263	13.1184
7.11312	7.08724	12.6671
7.10338	7.14246	12.1248
7.09366	7.18152	11.5849
7.08397	7.16449	11.1278
7.07431	7.15631	11.1003
7.06467	7.11421	11.5951
7.05506	7.088	12.6779
7.04547	7.14036	15.3199
7.03591	7.17674	17.568
7.02638	7.15121	19.5663
7.01687	7.18468	21.9449
7.00739	7.24389	23.4327
6.99793	7.31932	24.5866
6.9885	7.24086	25.459
6.97909	7.20338	25.7802
6.96971	7.28053	25.8463
6.96036	7.38064	25.2356
6.95103	7.27583	24.2643
6.94172	7.23523	23.3337
6.93244	7.24606	22.3907
6.92318	7.25236	21.7524
6.91396	7.21827	21.852
6.90475	7.24275	22.8117
6.89557	7.21172	24.2541
6.88641	7.09426	26.0471
6.87728	7.15117	27.7107
6.86817	7.41415	29.1295
6.85908	7.6869	32.0403
6.85002	7.63525	33.5099
6.84098	7.68156	34.289
6.83197	7.83132	35.1598
6.82298	7.90448	35.9394
6.81402	7.9568	36.3736
6.80507	8.02178	36.5473
6.79616	8.19336	36.4633
6.78726	8.17	36.1437
6.77839	8.02952	36.2767
6.76954	7.96369	36.2411
6.76071	7.99256	36.0782
6.75191	7.98991	35.9238
6.74313	8.02226	36.1037
6.73437	8.03781	36.2944
6.72564	8.08245	36.4952
6.71693	8.20112	36.7782
6.70824	8.49056	37.7023
6.69957	8.544	38.1968
6.69092	8.55452	38.4694
6.6823	8.58911	38.6353
6.6737	8.75483	38.7409
6.66512	8.78987	38.8125
6.65657	8.76064	38.8439
6.64803	8.74461	38.9649
6.63952	8.79575	38.7058
6.63103	8.63218	38.4534
6.62256	8.62996	38.7262
6.61412	8.74022	38.9454
6.60569	8.80861	38.955
6.59729	8.83245	38.7665
6.5889	8.79152	38.8666
6.58054	8.55755	38.8185
6.5722	8.27046	38.5305
6.56388	8.59115	38.6514
6.55558	8.73347	38.6391
6.5473	8.7953	38.8156
6.53905	8.83372	38.9945
6.53081	8.84374	38.9063
6.5226	8.92469	38.8123
6.51441	8.89715	38.8718
6.50623	8.91277	38.9553
6.49808	8.96639	39.0013
6.48995	8.94527	39.1995
6.48183	8.82501	39.0024
6.47374	8.98064	39.0249
6.46567	8.93655	39.2112
6.45762	8.87174	39.0707
6.44959	8.87397	38.7895
6.44157	8.96076	38.8402
6.43358	8.98725	38.9669
6.42561	9.01523	39.305
6.41766	8.83428	39.3859
6.40972	8.84251	39.4297
6.40181	8.89067	38.9737
6.39392	8.94514	38.8001
6.38604	8.94791	38.6921
6.37819	8.96463	38.5679
6.37035	8.96264	38.3236
6.36254	8.89567	38.2046
6.35474	8.85652	38.0508
6.34696	8.8648	37.9217
6.3392	8.78102	37.4901
6.33146	8.68823	37.2193
6.32374	8.64134	36.9038
6.31604	8.66062	36.6739
6.30835	8.61638	36.4503
6.30069	8.55704	36.2632
6.29304	8.53691	35.882
6.28541	8.59378	35.5897
6.27781	8.56007	35.3717
6.27021	8.50503	35.1828
6.26264	8.45579	34.9925
6.25509	8.46986	34.901
6.24755	8.49789	34.7236
6.24003	8.51412	34.5977
6.23253	8.47183	34.3882
6.22505	8.46039	34.2101
6.21759	8.43322	34.0631
6.21014	8.45068	34.1215
6.20271	8.40498	34.1106
6.1953	8.36416	34.1075
6.18791	8.40638	34.1193
6.18053	8.44824	34.3445
6.17317	8.3906	34.3075
6.16584	8.39288	34.4053
6.15851	8.35583	34.5791
6.15121	8.40819	34.6787
6.14392	8.50337	34.7629
6.13665	8.49965	35.0656
6.12939	8.4861	35.2034
6.12216	8.53552	35.3361
6.11494	8.40458	35.2837
6.10774	8.46753	35.6527
6.10055	8.55632	35.8527
6.09338	8.62136	36.1234
6.08623	8.66713	36.2566
6.07909	8.75841	36.3848
6.07197	8.73679	36.3775
6.06487	8.77036	36.8341
6.05779	8.83052	37.0892
6.05072	8.75109	37.1978
6.04367	8.88482	37.6954
6.03663	8.9674	37.8819
6.02961	9.00355	38.1045
6.02261	9.04852	38.2774
6.01562	9.09026	38.5346
6.00865	9.15947	38.9714
6.0017	9.14228	39.1629
5.99476	9.19311	39.3416
5.98784	9.31138	39.5376
5.98093	9.43164	39.8476
5.97404	9.51385	40.084
5.96716	9.54052	40.3825
5.96031	9.51253	40.3734
5.95347	9.54533	40.3646
5.94664	9.62617	40.3745
5.93983	9.63401	40.4576
5.93303	9.73301	40.8653
5.92625	9.78778	40.7905
5.91948	9.77129	40.8768
5.91273	9.81317	41.0825
5.906	9.86974	41.2593
5.89928	9.92779	41.3939
5.89257	10.0351	41.102
5.88589	10.1129	41.3157
5.87921	10.0475	41.7391
5.87256	10.0825	41.4504
5.86591	10.0442	41.3272
5.85928	9.99999	41.4381
5.85267	10.0294	41.5107
5.84607	10.0806	41.4927
5.83949	10.1256	41.4845
5.83292	10.1178	41.4274
5.82637	10.1147	41.5821
5.81983	10.1938	41.8697
5.8133	10.1988	41.8287
5.80679	10.239	41.7894
5.8003	10.221	41.9004
5.79382	10.2741	42.1181
5.78735	10.3173	42.1817
5.7809	10.3999	42.2072
5.77446	10.4834	42.4104
5.76804	10.4794	42.7736
5.76163	10.6035	43.0089
5.75524	10.7058	42.9025
5.74885	10.7257	42.9981
5.74249	10.7701	43.0117
5.73614	10.8963	42.9209
5.7298	10.9701	43.0987
5.72347	10.9737	43.1853
5.71716	11.0084	43.3021
5.71087	11.0345	43.5148
5.70458	11.0334	43.5388
5.69831	11.003	43.4648
5.69206	11.0021	43.4659
5.68582	10.9992	43.4832
5.67959	11.0384	43.5308
5.67338	11.0364	43.5162
5.66718	11.017	43.5286
5.66099	11.0926	43.579
5.65482	11.2243	43.6055
5.64866	11.2403	43.5852
5.64251	11.202	43.73
5.63638	11.1553	43.8057
5.63026	11.205	43.735
5.62415	11.2504	43.7487
5.61806	11.33	43.8536
5.61198	11.3706	44.0255
5.60591	11.464	44.2091
5.59986	11.5555	44.4088
5.59381	11.6392	44.6005
5.58779	11.7348	44.7919
5.58177	11.9661	45.1365
5.57577	12.1554	45.4498
5.56978	12.318	45.5592
5.56381	12.4329	45.86
5.55784	12.6232	46.1604
5.55189	12.8431	46.5214
5.54595	13.0479	46.8826
5.54003	13.2044	47.1233
5.53412	13.4378	47.3693
5.52822	13.7076	47.5941
5.52233	13.9365	47.8204
5.51645	14.1059	48.1476
5.51059	14.2792	48.395
5.50474	14.5231	48.6522
5.4989	14.7499	48.9078
5.49308	14.8904	49.0671
5.48727	15.0448	49.1578
5.48147	15.2081	49.2485
5.47568	15.3609	49.4243
5.4699	15.4838	49.5132
5.46414	15.5824	49.6431
5.45839	15.6647	49.7859
5.45265	15.738	49.8016
5.44692	15.7825	49.8
5.4412	15.7667	49.815
5.4355	15.7697	49.8499
5.42981	15.8382	49.7941
5.42413	15.8622	49.7957
5.41846	15.7435	49.7602
5.4128	15.6572	49.7015
5.40716	15.529	49.6426
5.40153	15.433	49.6163
5.39591	15.3692	49.5469
5.3903	15.3334	49.4201
5.3847	15.2452	49.3044
5.37911	15.1321	49.2115
5.37354	14.9983	49.0701
5.36798	14.8855	48.936
5.36243	14.8424	48.7675
5.35689	14.814	48.5894
5.35136	14.7063	48.475
5.34584	14.5411	48.5034
5.34034	14.4164	48.4256
5.33484	14.3185	48.347
5.32936	14.2685	48.2605
5.32389	14.2371	48.213
5.31843	14.172	48.1485
5.31298	14.1375	48.0736
5.30754	14.0939	47.9774
5.30211	14.0769	47.988
5.2967	14.1036	47.9348
5.29129	14.1279	47.9515
5.2859	14.0957	47.9708
5.28052	14.1269	47.9482
5.27514	14.1499	47.9815
5.26978	14.1619	48.0806
5.26443	14.1743	48.1196
5.25909	14.1824	48.1507
5.25376	14.1615	48.1561
5.24845	14.1685	48.0578
5.24314	14.0785	47.8624
5.23785	13.8825	47.6286
5.23256	13.6177	47.3574
5.22728	13.2874	47.0062
5.22202	12.9948	46.5579
5.21677	12.755	46.1908
5.21153	12.4929	45.8516
5.20629	12.372	45.6298
5.20107	12.2728	45.4493
5.19586	12.1754	45.3067
5.19066	12.0617	45.1021
5.18547	11.8939	44.8399
5.18029	11.7342	44.4452
5.17512	11.5073	43.9476
5.16996	11.2298	43.3424
5.16481	10.8926	42.6511
5.15967	10.6086	41.8903
5.15454	10.4187	41.2369
5.14942	10.2735	40.8005
5.14431	10.2223	40.6386
5.13921	10.2662	40.6564
5.13413	10.3412	40.9092
5.12905	10.4681	41.2746
5.12398	10.6083	41.6796
5.11892	10.7661	42.0593
5.11387	10.9244	42.4304
5.10883	11.0326	42.7518
5.10381	11.1742	43.0706
5.09879	11.3117	43.3492
5.09378	11.4433	43.7107
5.08878	11.6198	44.1104
5.08379	11.881	44.5911
5.07881	12.168	45.1581
5.07384	12.4848	45.7155
5.06888	12.8629	46.2525
5.06393	13.2502	46.7988
5.05899	13.6092	47.3191
5.05406	13.9553	47.7461
5.04914	14.2677	48.0642
5.04423	14.5253	48.3732
5.03933	14.7434	48.6174
5.03443	14.9109	48.7767
5.02955	15.0026	48.887
5.02468	15.0583	48.9479
5.01981	15.102	48.9423
5.01496	15.0667	48.9699
5.01011	15.0427	48.9493
5.00528	15.1229	48.9794
5.00045	15.2814	49.1799
4.99563	15.5582	49.5435
4.99082	15.9274	49.8665
4.98603	16.3199	50.1861
4.98124	16.7161	50.4885
4.97646	17.0991	50.7537
4.97168	17.4361	50.9986
4.96692	17.7018	51.2598
4.96217	17.9334	51.4486
4.95743	18.1401	51.5761
4.95269	18.3057	51.7089
4.94796	18.4567	51.8352
4.94325	18.552	51.854
4.93854	18.5896	51.8766
4.93384	18.5647	51.8876
4.92915	18.5153	51.8459
4.92447	18.3794	51.7382
4.9198	18.1194	51.6546
4.91514	17.7843	51.4079
4.91048	17.3502	50.9538
4.90583	16.7909	50.4834
4.9012	16.1764	49.968
4.89657	15.5618	49.386
4.89195	15.0049	48.8091
4.88734	14.5494	48.3201
4.88274	14.2366	48.0218
4.87814	14.065	47.8567
4.87356	14.0514	47.816
4.86898	14.128	47.8972
4.86441	14.2913	48.0824
4.85986	14.467	48.2484
4.8553	14.6515	48.4839
4.85076	14.9097	48.7733
4.84623	15.1437	48.9497
4.84171	15.3191	49.1174
4.83719	15.4993	49.3895
4.83268	15.6787	49.5752
4.82818	15.8661	49.7703
4.82369	16.0218	49.9213
4.81921	16.1803	50.0559
4.81473	16.3661	50.2347
4.81027	16.5425	50.3403
4.80581	16.684	50.4316
4.80136	16.8564	50.5777
4.79692	17.0408	50.7099
4.79248	17.226	50.8923
4.78806	17.3995	51.0393
4.78364	17.6297	51.1774
4.77923	17.8271	51.3165
4.77483	17.9737	51.4305
4.77044	18.128	51.4922
4.76605	18.2518	51.5818
4.76168	18.3327	51.6718
4.75731	18.4002	51.7064
4.75295	18.4829	51.7598
4.7486	18.5492	51.815
4.74425	18.5547	51.8104
4.73991	18.5028	51.7516
4.73559	18.4255	51.6943
4.73126	18.299	51.6127
4.72695	18.13	51.4614
4.72265	17.9298	51.3534
4.71835	17.7311	51.2458
4.71406	17.5211	51.1188
4.70978	17.3737	50.9679
4.70551	17.3077	50.8378
4.70124	17.2762	50.7699
4.69698	17.2081	50.7317
4.69273	17.1344	50.697
4.68849	17.1436	50.7004
4.68425	17.1527	50.7086
4.68002	17.1596	50.7054
4.6758	17.1819	50.683
4.67159	17.2162	50.7009
4.66739	17.2592	50.7076
4.66319	17.3448	50.7452
4.659	17.4496	50.841
4.65482	17.5186	50.8811
4.65064	17.5784	50.9
4.64648	17.6311	50.9716
4.64232	17.6868	51.0714
4.63816	17.8054	51.15
4.63402	17.9318	51.2333
4.62988	18.1106	51.3459
4.62575	18.3065	51.4611
4.62163	18.4912	51.5933
4.61751	18.7058	51.7674
4.6134	18.9277	51.9473
4.6093	19.1078	52.083
4.60521	19.3286	52.1984
4.60112	19.5765	52.3763
4.59704	19.7506	52.5568
4.59297	19.9353	52.7082
4.58891	20.1813	52.8863
4.58485	20.3411	52.9714
4.5808	20.4325	53.0481
4.57676	20.5872	53.0852
4.57272	20.7199	53.1227
4.56869	20.772	53.1795
4.56467	20.7668	53.2419
4.56066	20.8276	53.2738
4.55665	20.9079	53.2704
4.55265	20.9829	53.2833
4.54866	21.0703	53.3349
4.54467	21.1083	53.3758
4.54069	21.117	53.4291
4.53672	21.1606	53.4684
4.53275	21.2049	53.455
4.52879	21.2435	53.4489
4.52484	21.3026	53.4537
4.5209	21.3472	53.4708
4.51696	21.3768	53.5267
4.51303	21.3823	53.555
4.5091	21.4258	53.5512
4.50518	21.4767	53.5875
4.50127	21.5698	53.614
4.49737	21.6316	53.6709
4.49347	21.6806	53.7167
4.48958	21.788	53.7454
4.4857	21.9274	53.8147
4.48182	22.0114	53.8584
4.47795	22.0822	53.8922
4.47409	22.1522	53.9408
4.47023	22.2014	53.9475
4.46638	22.3009	53.9427
4.46254	22.3943	53.9764
4.4587	22.436	54.0256
4.45487	22.5012	54.0754
4.45104	22.4972	54.1049
4.44723	22.4953	54.1078
4.44342	22.5365	54.108
4.43961	22.6035	54.1308
4.43581	22.6182	54.1318
4.43202	22.5801	54.1471
4.42824	22.5787	54.1289
4.42446	22.6133	54.1016
4.42069	22.6279	54.1185
4.41692	22.6382	54.1454
4.41316	22.651	54.1352
4.40941	22.6381	54.1577
4.40566	22.6153	54.1439
4.40192	22.6487	54.1342
4.39819	22.713	54.1408
4.39446	22.7607	54.1605
4.39074	22.7973	54.1733
4.38703	22.8671	54.2266
4.38332	22.9366	54.256
4.37962	23.0252	54.3026
4.37592	23.1485	54.3521
4.37223	23.2764	54.3501
4.36855	23.3891	54.3319
4.36487	23.452	54.3344
4.3612	23.5123	54.389
4.35754	23.6109	54.4117
4.35388	23.6255	54.4114
4.35022	23.6439	54.4832
4.34658	23.7788	54.569
4.34294	23.8938	54.5604
4.3393	23.9472	54.515
4.33567	24.0065	54.4854
4.33205	24.0627	54.4528
4.32844	24.0789	54.4796
4.32483	24.1257	54.5447
4.32122	24.1973	54.5813
4.31762	24.2385	54.7646
4.31403	24.3022	54.8776
4.31045	24.3744	54.8903
4.30687	24.5145	54.8666
4.30329	24.6117	54.8113
4.29972	24.5674	54.8824
4.29616	24.6105	54.8444
4.2926	24.6624	54.8007
4.28905	24.6152	54.7826
4.28551	24.7097	54.7916
4.28197	24.7152	54.7019
4.27844	24.5943	54.5595
4.27491	24.6252	54.7608
4.27139	24.7419	54.8395
4.26787	24.7591	54.8162
4.26436	24.8403	54.9233
4.26086	24.8955	54.9792
4.25736	24.9481	54.9826
4.25387	25.0129	55.0508
4.25038	24.9838	55.0389
4.2469	25.0523	54.9981
4.24343	25.1608	55.075
4.23996	25.2078	55.1405
4.23649	25.2278	55.1367
4.23303	25.3266	55.1366
4.22958	25.3945	55.3522
4.22613	25.379	55.4314
4.22269	25.463	55.2836
4.21926	25.5715	55.2057
4.21583	25.6054	55.1966
4.2124	25.5906	55.2116
4.20898	25.6324	55.2399
4.20557	25.6319	55.2458
4.20216	25.6506	55.2715
4.19876	25.714	55.274
4.19536	25.8207	55.3293
4.19197	25.9176	55.3846
4.18858	26.0086	55.4506
4.1852	26.0351	55.4928
4.18183	25.9725	55.516
4.17846	25.9506	55.4947
4.17509	26.0162	55.5166
4.17174	26.0775	55.5166
4.16838	26.0622	55.5129
4.16503	26.0315	55.5346
4.16169	26.0593	55.5606
4.15835	26.1418	55.5744
4.15502	26.2147	55.6107
4.15169	26.2333	55.6041
4.14837	26.2088	55.569
4.14506	26.2085	55.5357
4.14175	26.2346	55.5614
4.13844	26.21	55.5957
4.13514	26.2226	55.5734
4.13185	26.2525	55.556
4.12856	26.2199	55.5651
4.12527	26.1931	55.5477
4.12199	26.2379	55.561
4.11872	26.2341	55.6142
4.11545	26.2469	55.6126
4.11219	26.2473	55.5842
4.10893	26.2167	55.6238
4.10568	26.1896	55.6022
4.10243	26.1517	55.6065
4.09918	26.1616	55.6625
4.09595	26.1681	55.6299
4.09271	26.167	55.5847
4.08948	26.1536	55.5598
4.08626	26.1081	55.5267
4.08304	26.1203	55.5753
4.07983	26.1008	55.5372
4.07662	26.0213	55.4717
4.07342	26.007	55.4758
4.07023	25.9388	55.4654
4.06703	25.8323	55.4598
4.06385	25.7628	55.4685
4.06066	25.7128	55.4235
4.05749	25.6675	55.4069
4.05431	25.5595	55.3863
4.05115	25.4048	55.3607
4.04798	25.2782	55.2636
4.04483	25.1617	55.1718
4.04167	25.049	55.1427
4.03853	24.918	55.0834
4.03538	24.6654	54.9536
4.03225	24.3481	54.8562
4.02911	24.0129	54.7403
4.02598	23.6231	54.5781
4.02286	23.1464	54.3431
4.01974	22.5503	54.0999
4.01663	21.8369	53.7407
4.01352	20.9829	53.2538
4.01042	19.9546	52.6467
4.00732	18.8901	51.9918
4.00422	18.0547	51.4211
4.00113	17.7138	51.1642
3.99805	18.0325	51.4256
3.99497	18.8749	52.0301
3.99189	20.0047	52.7419
3.98882	21.1445	53.3827
3.98575	22.0766	53.8962
3.98269	22.8075	54.2736
3.97964	23.3855	54.5218
3.97659	23.8152	54.7126
3.97354	24.1011	54.8008
3.9705	24.3286	54.8282
3.96746	24.5231	54.8891
3.96442	24.6927	54.9422
3.9614	24.8295	55.0296
3.95837	24.919	55.1287
3.95535	25.0456	55.1671
3.95234	25.1974	55.229
3.94933	25.3116	55.2963
3.94632	25.3717	55.3105
3.94332	25.387	55.313
3.94032	25.3995	55.3208
3.93733	25.4569	55.3321
3.93435	25.5212	55.3196
3.93136	25.4916	55.2793
3.92838	25.4772	55.2708
3.92541	25.5301	55.2714
3.92244	25.5442	55.2916
3.91948	25.514	55.3125
3.91652	25.4702	55.2846
3.91356	25.4446	55.3016
3.91061	25.4358	55.3274
3.90766	25.3875	55.304
3.90472	25.3638	55.2826
3.90178	25.366	55.2824
3.89885	25.3615	55.3017
3.89592	25.3287	55.2781
3.89299	25.3103	55.2463
3.89007	25.287	55.2337
3.88716	25.2218	55.2127
3.88424	25.1979	55.1918
3.88134	25.1646	55.188
3.87843	25.0604	55.187
3.87554	24.9933	55.1667
3.87264	24.964	55.1546
3.86975	24.9241	55.151
3.86687	24.8838	55.0879
3.86398	24.7955	55.0471
3.86111	24.7426	55.017
3.85823	24.7321	54.975
3.85537	24.665	54.9394
3.8525	24.5762	54.9447
3.84964	24.564	54.9485
3.84679	24.4995	54.916
3.84393	24.4042	54.872
3.84109	24.3553	54.8747
3.83824	24.2509	54.8544
3.8354	24.1377	54.8543
3.83257	24.0686	54.8619
3.82974	23.9798	54.7749
3.82691	23.8903	54.682
3.82409	23.7782	54.6668
3.82127	23.6121	54.6083
3.81846	23.4816	54.5221
3.81565	23.3665	54.4922
3.81284	23.2276	54.4591
3.81004	23.0531	54.3972
3.80724	22.89	54.3195
3.80445	22.7145	54.2368
3.80166	22.4881	54.0926
3.79888	22.1767	53.9226
3.7961	21.9535	53.8537
3.79332	21.7346	53.7294
3.79055	21.4197	53.5544
3.78778	21.1033	53.357
3.78501	20.7578	53.1523
3.78225	20.3527	52.989
3.7795	19.8906	52.7589
3.77674	19.4258	52.4799
3.77399	19.0041	52.1783
3.77125	18.5805	51.834
3.76851	18.1735	51.5013
3.76577	17.8227	51.2392
3.76304	17.5397	51.0228
3.76031	17.345	50.9132
3.75758	17.2615	50.8594
3.75486	17.2601	50.8722
3.75215	17.3494	50.9583
3.74943	17.5011	51.0069
3.74672	17.6939	51.1377
3.74402	17.9577	51.3801
3.74132	18.2651	51.6311
3.73862	18.5338	51.8488
3.73593	18.7942	52.0173
3.73324	19.0385	52.1795
3.73055	19.2259	52.2797
3.72787	19.4017	52.3845
3.72519	19.5279	52.4708
3.72252	19.6133	52.4823
3.71985	19.7063	52.5136
3.71718	19.7198	52.5796
3.71452	19.6594	52.6738
3.71186	19.6146	52.6512
3.7092	19.5733	52.5287
3.70655	19.5076	52.5032
3.70391	19.4082	52.4663
3.70126	19.3544	52.3563
3.69862	19.2916	52.2993
3.69598	19.2008	52.2563
3.69335	19.148	52.2072
3.69072	19.1239	52.2249
3.6881	19.1702	52.2103
3.68548	19.2038	52.2227
3.68286	19.1624	52.2131
3.68025	19.1636	52.1627
3.67764	19.1823	52.121
3.67503	19.1195	52.1184
3.67243	19.0587	52.1367
3.66983	19.004	52.1632
3.66723	18.9554	52.101
3.66464	18.8833	52.0196
3.66205	18.7812	51.9682
3.65947	18.6777	51.8743
3.65689	18.5404	51.7764
3.65431	18.3972	51.7135
3.65174	18.2347	51.578
3.64917	18.0278	51.4285
3.6466	17.8403	51.2928
3.64404	17.7049	51.1727
3.64148	17.5671	51.0966
3.63892	17.3844	50.9679
3.63637	17.2273	50.8025
3.63382	17.073	50.6788
3.63128	16.8834	50.5326
3.62874	16.7262	50.3051
3.6262	16.5126	50.1664
3.62367	16.2526	50.0179
3.62114	16.0262	49.7554
3.61861	15.7387	49.5015
3.61609	15.4872	49.2347
3.61357	15.202	48.9321
3.61105	14.815	48.5334
3.60854	14.3977	48.0692
3.60603	14.0449	47.6108
3.60352	13.6398	47.1311
3.60102	13.1512	46.5722
3.59852	12.7376	45.8928
3.59602	12.354	45.0473
3.59353	11.8632	44.1412
3.59104	11.4162	43.2525
3.58856	11.0814	42.3724
3.58608	10.8363	41.6143
3.5836	10.6847	41.0131
3.58112	10.5553	40.5486
3.57865	10.4401	40.2528
3.57618	10.3336	40.0795
3.57372	10.277	39.9317
3.57126	10.2914	39.8309
3.5688	10.294	39.7528
3.56635	10.2789	39.6883
3.56389	10.2758	39.6387
3.56145	10.259	39.5638
3.559	10.2584	39.5493
3.55656	10.2708	39.5411
3.55412	10.2669	39.6163
3.55169	10.2757	39.6768
3.54926	10.35	39.6921
3.54683	10.3444	39.7742
3.54441	10.336	39.8998
3.54199	10.3541	39.9634
3.53957	10.3509	39.9309
3.53715	10.3305	39.8103
3.53474	10.3418	39.7169
3.53233	10.3015	39.6007
3.52993	10.2439	39.5292
3.52753	10.2194	39.3969
3.52513	10.1799	39.1855
3.52274	10.0606	39.0066
3.52034	10.0432	38.9472
3.51796	10.0353	38.9197
3.51557	9.98233	38.8116
3.51319	9.96681	38.6888
3.51081	9.97048	38.6224
3.50843	9.92337	38.5065
3.50606	9.8971	38.3959
3.50369	9.91481	38.2717
3.50133	9.97722	38.1113
3.49897	9.96883	37.9147
3.49661	9.87635	37.6516
3.49425	9.72124	37.3377
3.4919	9.65682	36.9564
3.48955	9.66093	36.5094
3.4872	9.56859	36.0069
3.48486	9.48921	35.4266
3.48252	9.45462	34.8134
3.48018	9.39834	34.172
3.47784	9.37239	33.4743
3.47551	9.3365	32.6899
3.47319	9.28313	31.8983
3.47086	9.19726	31.0689
3.46854	9.11147	30.1234
3.46622	9.09196	29.1508
3.46391	9.05103	28.1224
3.46159	8.98646	26.8936
3.45928	9.00963	25.541
3.45698	9.0129	23.9292
3.45468	8.97794	22.1642
3.45237	8.96171	20.3394
3.45008	8.98965	18.4968
3.44778	9.01535	16.8554
3.44549	8.96054	15.6119
3.4432	8.8833	14.929
3.44092	8.95749	14.9577
3.43864	9.03927	15.6436
3.43636	8.99412	16.9415
3.43408	8.92609	18.6187
3.43181	8.92344	20.336
3.42954	8.86976	21.8074
3.42727	8.82846	23.0251
3.42501	8.8855	23.841
3.42275	8.94424	24.32
3.42049	8.95487	24.4788
3.41824	8.94408	24.292
3.41599	8.97601	23.8629
3.41374	9.04773	23.2563
3.41149	9.03928	22.3888
3.40925	9.04809	21.3531
3.40701	9.03909	20.1993
3.40477	9.05164	18.8344
3.40254	9.11126	17.3962
3.40031	9.11765	15.9327
3.39808	9.10007	14.3762
3.39585	9.11813	12.8601
3.39363	9.18961	11.5074
3.39141	9.2142	10.5257
3.38919	9.14619	9.81355
3.38698	9.18903	9.34854
3.38477	9.23641	9.11208
3.38256	9.23864	9.07102
3.38036	9.19228	9.08131
3.37815	9.08831	9.05741
3.37595	8.99927	8.89892
3.37376	8.86396	8.67108
3.37156	8.6844	8.55944
3.36937	8.65711	8.50764
3.36719	8.5993	8.4511
3.365	8.59218	8.52913
3.36282	8.65477	8.8011
3.36064	8.67447	9.28308
3.35846	8.73589	10.1274
3.35629	8.77315	11.3722
3.35412	8.75917	13.0152
3.35195	8.74542	14.9024
3.34979	8.78178	16.8584
3.34762	8.87486	18.8475
3.34546	8.91351	20.715
3.34331	8.90289	22.3669
3.34115	8.86596	23.9491
3.339	8.85189	25.3808
3.33685	8.92036	26.6575
3.33471	8.98175	27.8272
3.33256	9.00206	28.8738
3.33042	9.0842	29.7957
3.32828	9.12563	30.6376
3.32615	9.17121	31.3311
3.32402	9.18983	31.9305
3.32189	9.15466	32.5072
3.31976	9.19829	33.014
3.31764	9.24706	33.4093
3.31552	9.27012	33.7849
3.3134	9.32803	34.0361
3.31128	9.3968	34.2596
3.30917	9.38723	34.4965
3.30706	9.35109	34.6932
3.30495	9.32306	34.8514
3.30284	9.33871	34.8811
3.30074	9.40266	34.8976
3.29864	9.46974	34.9524
3.29655	9.44723	35.0101
3.29445	9.40762	35.067
3.29236	9.43677	35.1046
3.29027	9.44114	35.119
3.28818	9.43241	35.0916
3.2861	9.41739	35.0602
3.28402	9.41929	35.0894
3.28194	9.39863	35.0428
3.27986	9.41924	34.9954
3.27779	9.44734	34.9705
3.27572	9.45216	35.0099
3.27365	9.42937	35.1195
3.27159	9.47125	35.0843
3.26953	9.52559	35.1051
3.26746	9.56032	35.1893
3.26541	9.50482	35.2013
3.26335	9.45631	35.1821
3.2613	9.41032	35.2313
3.25925	9.50491	35.2929
3.2572	9.51269	35.3508
3.25516	9.47166	35.3434
3.25312	9.55794	35.3211
3.25108	9.61316	35.3345
3.24904	9.59517	35.4427
3.24701	9.59905	35.5147
3.24497	9.5808	35.5494
3.24294	9.55275	35.605
3.24092	9.53173	35.583
3.23889	9.51967	35.505
3.23687	9.51287	35.4937
3.23485	9.51867	35.5038
3.23284	9.52861	35.4896
3.23082	9.52178	35.4349
3.22881	9.5177	35.4494
3.2268	9.51635	35.4071
3.22479	9.50683	35.2885
3.22279	9.53718	35.2614
3.22079	9.52262	35.276
3.21879	9.49653	35.1993
3.21679	9.52095	35.1745
3.2148	9.55507	35.2407
3.2128	9.5681	35.229
3.21082	9.62768	35.1993
3.20883	9.61604	35.3084
3.20684	9.54025	35.4262
3.20486	9.46075	35.4678
3.20288	9.50849	35.5635
3.20091	9.65314	35.7585
3.19893	9.71079	35.9585
3.19696	9.71804	36.0915
3.19499	9.70643	36.2545
3.19302	9.67545	36.4517
3.19106	9.7135	36.6157
3.18909	9.81532	36.7973
3.18713	9.8237	36.8989
3.18518	9.75084	36.9513
3.18322	9.70558	37.0469
3.18127	9.71201	37.1843
3.17932	9.76553	37.3404
3.17737	9.75508	37.4156
3.17542	9.79759	37.3892
3.17348	9.84813	37.4474
3.17154	9.83999	37.599
3.1696	9.84653	37.6402
3.16766	9.88599	37.7134
3.16573	9.82703	37.7845
3.1638	9.7626	37.8605
3.16187	9.8378	37.9502
3.15994	9.90225	37.9688
3.15802	9.93921	37.9468
3.1561	9.96081	38.0188
3.15418	9.90452	38.0169
3.15226	9.89456	37.9937
3.15034	9.92492	38.0377
3.14843	9.85334	37.9593
3.14652	9.78085	37.884
3.14461	9.79412	37.8707
3.14271	9.8141	37.8922
3.1408	9.92936	37.9774
3.1389	9.99145	38.0555
3.137	9.99943	38.013
3.13511	9.91465	37.8923
3.13321	9.85271	37.8091
3.13132	9.87069	37.8398
3.12943	9.91579	37.7986
3.12754	9.85652	37.7746
3.12566	9.83426	37.8573
3.12377	9.80299	37.8289
3.12189	9.77859	37.7655
3.12002	9.78713	37.7657
3.11814	9.86667	37.8195
3.11627	9.93977	37.7337
3.11439	9.83892	37.6452
3.11253	9.81403	37.6192
3.11066	9.87187	37.591
3.10879	9.827	37.5273
3.10693	9.80078	37.5446
3.10507	9.74958	37.655
3.10321	9.76402	37.7028
3.10136	9.81686	37.5675
3.0995	9.83727	37.4589
3.09765	9.79009	37.4545
3.0958	9.71754	37.4263
3.09395	9.78984	37.4768
3.09211	9.81313	37.4801
3.09027	9.72233	37.3578
3.08843	9.73762	37.347
3.08659	9.75442	37.4064
3.08475	9.79399	37.3615
3.08292	9.80965	37.3516
3.08109	9.91756	37.4097
3.07926	9.91672	37.3683
3.07743	9.8446	37.3062
3.0756	9.84119	37.3431
3.07378	9.86962	37.4738
3.07196	9.84164	37.4968
3.07014	9.79739	37.4296
3.06832	9.81193	37.337
3.06651	9.90367	37.3416
3.0647	9.91024	37.4051
3.06289	9.83202	37.3274
3.06108	9.773	37.3895
3.05927	9.75004	37.4504
3.05747	9.77816	37.3428
3.05567	9.80916	37.318
3.05387	9.80487	37.2982
3.05207	9.87835	37.2371
3.05027	9.83131	37.2012
3.04848	9.75446	37.3072
3.04669	9.75005	37.3898
3.0449	9.69463	37.2868
3.04311	9.65536	37.2176
3.04133	9.72303	37.2631
3.03955	9.80066	37.242
3.03777	9.80949	37.1972
3.03599	9.75155	37.2099
3.03421	9.83789	37.1378
3.03244	9.86929	37.0609
3.03066	9.81626	37.0388
3.02889	9.78911	37.0475
3.02713	9.76525	37.0448
3.02536	9.75764	37.0364
3.0236	9.85245	36.8807
3.02183	9.82419	36.8566
3.02007	9.70102	36.9174
3.01832	9.76899	36.879
3.01656	9.7467	36.9357
3.01481	9.66113	36.9595
3.01305	9.71642	36.9636
3.0113	9.78469	36.9721
3.00956	9.92768	36.8884
3.00781	9.9106	36.7439
3.00607	9.75583	36.7596
3.00433	9.67332	36.8112
3.00259	9.75069	36.7602
3.00085	9.71001	36.7478
2.99911	9.68842	36.765
2.99738	9.64409	36.7574
2.99565	9.68111	36.7283
2.99392	9.71054	36.7128
2.99219	9.78013	36.6821
2.99047	9.77276	36.6281
2.98874	9.67799	36.5352
2.98702	9.60442	36.5183
2.9853	9.60416	36.5699
2.98358	9.58759	36.5073
2.98187	9.60172	36.3771
2.98015	9.62427	36.3603
2.97844	9.6818	36.4877
2.97673	9.77742	36.6174
2.97502	9.83292	36.5743
2.97332	9.69144	36.5157
2.97161	9.59487	36.4573
2.96991	9.68862	36.3849
2.96821	9.72932	36.4108
2.96651	9.73921	36.507
2.96482	9.73938	36.5915
2.96312	9.67534	36.616
2.96143	9.71601	36.6207
2.95974	9.68605	36.4988
2.95805	9.65483	36.4372
2.95637	9.6935	36.5263
2.95468	9.67524	36.5307
2.953	9.70198	36.4441
2.95132	9.68831	36.3915
2.94964	9.66174	36.3767
2.94796	9.66335	36.5295
2.94629	9.60659	36.4958
2.94461	9.60952	36.5532
2.94294	9.58261	36.6773
2.94127	9.60526	36.7166
2.93961	9.6615	36.6973
2.93794	9.58372	36.7099
2.93628	9.61717	36.5466
2.93462	9.747	36.5162
2.93296	9.74882	36.5457
2.9313	9.61917	36.4963
2.92964	9.57825	36.5347
2.92799	9.64602	36.6004
2.92634	9.63711	36.5622
2.92469	9.69111	36.406
2.92304	9.75792	36.3762
2.92139	9.74927	36.5719
2.91974	9.63594	36.6601
2.9181	9.61819	36.6458
2.91646	9.63393	36.5959
2.91482	9.58102	36.7044
2.91318	9.6166	36.7168
2.91155	9.65054	36.5976
2.90991	9.66939	36.6433
2.90828	9.68436	36.7339
2.90665	9.7181	36.7781
2.90502	9.76921	36.8388
2.9034	9.73139	36.7846
2.90177	9.79903	36.7088
2.90015	9.81458	36.7666
2.89853	9.73415	36.838
2.89691	9.76928	36.8825
2.89529	9.74138	36.9271
2.89368	9.70562	36.9761
2.89206	9.73626	37.1146
2.89045	9.71376	37.2067
2.88884	9.7427	37.1388
2.88723	9.80372	37.1041
2.88562	9.79391	37.1637
2.88402	9.78219	37.2083
2.88242	9.78933	37.2
2.88081	9.86028	37.2617
2.87922	9.86577	37.3903
2.87762	9.82199	37.3925
2.87602	9.89417	37.4854
2.87443	9.9472	37.4953
2.87284	9.9711	37.5399
2.87124	9.95729	37.7671
2.86966	10.0524	37.8717
2.86807	10.1078	37.8914
2.86648	10.0894	37.9403
2.8649	10.0357	37.9273
2.86332	9.98859	37.9873
2.86174	9.96974	38.0393
2.86016	9.9994	38.1178
2.85858	10.0086	38.2029
2.85701	10.0707	38.2826
2.85543	10.0916	38.2911
2.85386	10.1259	38.4483
2.85229	10.1795	38.594
2.85072	10.212	38.6953
2.84916	10.1203	38.7446
2.84759	10.1547	38.7424
2.84603	10.2548	38.8458
2.84447	10.3118	39.0626
2.84291	10.3085	39.0899
2.84135	10.1918	39.204
2.8398	10.0794	39.1919
2.83824	10.2075	39.1685
2.83669	10.2137	39.3158
2.83514	10.1318	39.4819
2.83359	10.1954	39.6278
2.83204	10.3576	39.7202
2.83049	10.4362	39.7744
2.82895	10.4734	39.7608
2.82741	10.4866	39.865
2.82587	10.5396	40.1041
2.82433	10.5555	40.221
2.82279	10.4978	40.1486
2.82125	10.4999	40.2076
2.81972	10.6434	40.3344
2.81819	10.6071	40.4659
2.81666	10.5206	40.4616
2.81513	10.5277	40.3968
2.8136	10.5768	40.5354
2.81207	10.5893	40.5802
2.81055	10.5679	40.4639
2.80903	10.519	40.3749
2.80751	10.5295	40.4421
2.80599	10.6163	40.4348
2.80447	10.6221	40.2688
2.80296	10.5297	40.2417
2.80144	10.5746	40.3859
2.79993	10.6157	40.4135
2.79842	10.6291	40.325
2.79691	10.6257	40.2435
2.7954	10.5967	40.0998
2.79389	10.4661	39.962
2.79239	10.5019	39.9532
2.79089	10.5959	39.9559
2.78938	10.5332	39.8845
2.78789	10.5102	39.6553
2.78639	10.5893	39.7846
2.78489	10.4657	39.8237
2.7834	10.3885	39.837
2.7819	10.3935	39.9061
2.78041	10.4051	39.8566
2.77892	10.4923	39.842
2.77743	10.652	40.1098
2.77595	10.6538	40.4034
2.77446	10.5796	40.514
2.77298	10.6588	40.4688
2.77149	10.737	40.5609
2.77001	10.5476	40.6332
2.76854	10.6024	40.6073
2.76706	10.6675	40.4252
2.76558	10.6193	40.358
2.76411	10.6634	40.3556
2.76264	10.6902	40.2613
2.76116	10.5617	40.2426
2.75969	10.5256	40.2123
2.75823	10.4824	39.9856
2.75676	10.4983	39.8629
2.7553	10.5424	39.7493
2.75383	10.463	39.3385
2.75237	10.3963	38.952
2.75091	10.4118	38.7415
2.74945	10.3514	38.5879
2.74799	10.2797	38.5215
2.74654	10.1923	38.4246
2.74509	10.096	38.3069
2.74363	10.126	38.2697
2.74218	10.2273	38.317
2.74073	10.2993	38.5513
2.73929	10.3945	39.0392
2.73784	10.4261	39.2002
2.73639	10.4732	39.4434
2.73495	10.571	39.8025
2.73351	10.5935	39.9754
2.73207	10.6446	40.1872
2.73063	10.8342	40.514
2.72919	10.9613	40.8441
2.72776	10.9735	41.1348
2.72632	10.9751	41.2237
2.72489	11.2039	41.5339
2.72346	11.3183	41.8605
2.72203	11.2465	41.8165
2.7206	11.2664	41.8823
2.71918	11.4057	42.3328
2.71775	11.4508	42.6041
2.71633	11.4743	42.6491
2.7149	11.5031	42.5439
2.71348	11.5538	42.4912
2.71206	11.5709	42.5147
2.71065	11.5528	42.1772
2.70923	11.3664	42.0564
2.70782	11.2815	42.0975
2.7064	11.2628	41.9926
2.70499	11.2938	42.0135
2.70358	11.2423	42.1442
2.70217	11.2686	42.3552
2.70076	11.4899	42.5921
2.69936	11.6537	42.7909
2.69795	11.6992	43.0512
2.69655	11.7995	43.2435
2.69515	11.9366	43.3556
2.69375	12.1392	43.9806
2.69235	12.2195	44.1752
2.69095	12.3487	44.303
2.68956	12.4776	44.576
2.68816	12.6135	44.8666
2.68677	12.8212	45.0408
2.68538	13.1194	45.3925
2.68399	13.35	45.8535
2.6826	13.6494	46.4156
2.68121	13.8352	46.6608
2.67983	14.0733	46.8289
2.67844	14.4046	46.8724
2.67706	14.6614	47.1591
2.67568	14.5237	47.2974
2.6743	14.3968	47.0438
2.67292	14.3338	46.8941
2.67154	14.1545	47.0792
2.67017	13.7206	46.4099
2.66879	13.7312	45.9534
2.66742	13.6807	45.57
2.66605	13.2276	45.4172
2.66468	12.9727	45.4493
2.66331	13.1154	45.3047
2.66194	13.1143	45.2161
2.66058	13.046	45.0629
2.65921	12.9286	45.052
2.65785	12.9693	45.0652
2.65649	12.9944	45.0553
2.65513	13.0709	45.1371
2.65377	13.1032	45.233
2.65241	13.109	45.4452
2.65106	13.178	45.5841
2.6497	13.3603	45.738
2.64835	13.529	45.9076
2.647	13.805	46.1423
2.64565	14.0107	46.5589
2.6443	14.205	46.8753
2.64295	14.4494	47.1815
2.6416	14.9287	47.7196
2.64026	15.2971	48.1807
2.63891	15.7008	48.6458
2.63757	16.1594	49.0741
2.63623	16.6133	49.4091
2.63489	17.095	49.7064
2.63355	17.691	49.953
2.63222	17.9139	50.2564
2.63088	18.2646	50.5864
2.62955	18.7369	50.9967

[truncated: 24 more sheets: Figure 5a, Figure 5b, Figure 5c, Figure 5e, Figure 6b, Supplementary Figure 1b, Supplementary Figure 7b, Supplementary Figure 8, Supplementary Figure 9b, Supplementary Figure 10, Supplementary Figure 11b, Supplementary Figure 12, Supplementary Figure 14, Supplementary Figure 16a, Supplementary Figure 16b, Supplementary Figure 17, Supplementary Figure 18, Supplementary Figure 20, Supplementary Figure 26, Supplementary Figure 27 …]
